# Supplementary material for: Unravelling the Genetic Mechanisms of Litter Traits in a Maternal Line of Pigs
Source: J Anim Breed Genet. 2026 Feb 12;143(4):560–80. doi: 10.1111/jbg.70042 (PMC13247619; doi:10.1111/jbg.70042)
Supplement: Supplementary file 1 — Data S1: jbg70042‐sup‐0001‐Supinfo.xlsx. [file JBG-143-560-s001.xlsx]

## Sheet: Figure S1 - Population_LD
Supplementary Figure S1 - Average linkage disequilibrium (LD) decay for the studied population, according to physical distance between SNP pairs. The blue dots represent the mean r2 values calculated for each distance interval, while the solid black line represents the fitted non-linear regression curve, illustrating the overall pattern of LD decay across the genome.

## Sheet: Table S1
Supplementary Table S1. Characterization of the significant genomic windows (that explained more than 0.60%, 0.60% and 0.61%, respectively for Total number born (TNB), Number born alive (NBA) and Viable piglets at day 5 (PV5)
Chromosome	Genomic window		Traits	Explained genetic variance (%)	Genes_name located in the genomic windows	Ensembl_ID for genes located in the genomic windows
	Initial position (bp)	Final position (bp)
1	14239508	15228370	TNB and NBA	1.33% and 1.44%	ESR1, CCDC170, ARMT1, RMND1, ZBTB2, AKAP12, MTHFD1L	ENSSSCG00000025777, ENSSSCG00000004087, ENSSSCG00000004088, ENSSSCG00000004089, ENSSSCG00000004090, ENSSSCG00000031733, ENSSSCG00000004092, ENSSSCG00000046251
1	237779701	238754516	TNB and NBA	1.03% and 0.84%	PAX5, ZCCHC7, GRHPR, ZBTB5, POLR1E, FBXO10, FRMPD1, TRMT10B, EXOSC3, DCAF10, SHB	ENSSSCG00000036086, ENSSSCG00000005346, ENSSSCG00000005349, ENSSSCG00000036340, ENSSSCG00000005347, ENSSSCG00000005350, ENSSSCG00000005352, ENSSSCG00000005354, ENSSSCG00000005355, ENSSSCG00000005356, ENSSSCG00000005358, ENSSSCG00000058091, ENSSSCG00000032554
1	381075	1358337	PV5	0.73%	ERMARD, DYNLT2, PHF10 C6orf120, WDR27, THBS2, SMOC2	ENSSSCG00000004010, ENSSSCG00000004009, ENSSSCG00000030155, ENSSSCG00000038931, ENSSSCG00000004008, ENSSSCG00000004012, ENSSSCG00000004013
1	14224120	15213029	PV5	0.84%	ESR1, CCDC170, ARMT1, RMND1, ZBTB2, AKAP12, MTHFD1L	ENSSSCG00000025777, ENSSSCG00000004087, ENSSSCG00000004088, ENSSSCG00000004089, ENSSSCG00000004090, ENSSSCG00000031733, ENSSSCG00000004092, ENSSSCG00000046251
1	255680248	256676846	PV5	0.95%	PAPPA	ENSSSCG00000005498, ENSSSCG00000040472
2	135494632	136455843	PV5	0.98%	FSTL4, C5orf15, TCF7	ENSSSCG00000014293, ENSSSCG00000032323, ENSSSCG00000030680, ENSSSCG00000014296
4	4496188	5478477	PV5	0.61%	FAM135B	ENSSSCG00000005939
4	77017214	77967856	TNB	0.88%	MRPL15, LYPLA1, TCEA1, ATP6V1H, OPRK1, NPBWR1, RB1CC1, ALKAL1, ST18	ENSSSCG00000030578, ENSSSCG00000006260, ENSSSCG00000006261, ENSSSCG00000006263, ENSSSCG00000006264, ENSSSCG00000059721, ENSSSCG00000028902, ENSSSCG00000033922, ENSSSCG00000006266, ENSSSCG00000006262
4	129724481	130703325	PV5	0.76%	ODF2L, COL24A1, ZNHIT6, CCN1, DDAH1, BCL10, C1orf52, SYDE2	ENSSSCG00000006936, ENSSSCG00000031738, ENSSSCG00000006939, ENSSSCG00000006940, ENSSSCG00000040735, ENSSSCG00000025691, ENSSSCG00000026772, ENSSSCG00000006947, ENSSSCG00000056532
5	13798075	14788695	PV5	0.65%	POLR3B, TCP11L2, CKAP4, NUAK1, C12orf75, CCNT1	ENSSSCG00000057209, ENSSSCG00000024881, ENSSSCG00000000171, ENSSSCG00000032861, ENSSSCG00000031661, ENSSSCG00000038181
8	13836704	14832626	NBA and PV5	0.81% and 0.98%	SLIT2	ENSSSCG00000008749
8	15438372	16427524	TNB and NBA	0.77% and 0.63%	KCNIP4	ENSSSCG00000023934
8	18589446	19564442	PV5	0.81%	DHX15, SOD3, CCDC149, LGI2, SEPSECS, PI4K2B, ZCCHC4, ANAPC4, SLC34A2, SEL1L3	ENSSSCG00000008756, ENSSSCG00000028814, ENSSSCG00000023001, ENSSSCG00000028927, ENSSSCG00000025315, ENSSSCG00000027340, ENSSSCG00000028581, ENSSSCG00000025902, ENSSSCG00000008758, ENSSSCG00000022446, ENSSSCG00000028632
8	9079310	10016711	TNB	0.63%	NKX3-2, BOD1L1	ENSSSCG00000034181, ENSSSCG00000008735
8	14335703	15328424	TNB	0.79%	SLIT2, PACRGL, KCNIP4	ENSSSCG00000008749, ENSSSCG00000008750, ENSSSCG00000023934
9	122110756	123100549	NBA	0.61%	ACBD6, XPR1, KIAA1614, STX6, MR1, IER5, CACNA1E	ENSSSCG00000015534, ENSSSCG00000015537, ENSSSCG00000015538, ENSSSCG00000015539, ENSSSCG00000015540, ENSSSCG00000015541, ENSSSCG00000015543, ENSSSCG00000058245
11	1074482	2051951	TNB	0.61%	EEF1AKMT1, XPO4, LATS2, SAP18, SKA3, MRPL57, ZDHHC20, MICU2, FGF9	ENSSSCG00000059376, ENSSSCG00000009276, ENSSSCG00000036326, ENSSSCG00000028865, ENSSSCG00000028249, ENSSSCG00000031280, ENSSSCG00000026744, ENSSSCG00000024667, ENSSSCG00000009278, ENSSSCG00000051933
13	9831512	10830153	TNB, NBA and PV5	0.87%, 0.84% and 0.64%	UBE2E2, UBE2E1, NKIRAS1, RPL15, NR1D2	ENSSSCG00000031392, ENSSSCG00000026488, ENSSSCG00000024296, ENSSSCG00000037030, ENSSSCG00000027017
13	16743489	17734871	PV5	0.77%	TGFBR2, GADL1, STT3B, OSBPL10	ENSSSCG00000011226, ENSSSCG00000038607, ENSSSCG00000011229, ENSSSCG00000061817, ENSSSCG00000011230
13	11126421	12109287	TNB, NBA and PV5	1.34%, 1.75% and 3,24%	THRB	ENSSSCG00000036033
14	9917223	10914886	PV5	0.73%	EBF2, PPP2R2A, BNIP3L, PNMA2, DPYSL2, ADRA1A	ENSSSCG00000009655, ENSSSCG00000009657, ENSSSCG00000009658, ENSSSCG00000009659, ENSSSCG00000030130, ENSSSCG00000009661
13	201424957	202409219	TNB	0.67%	KCNJ6, KCNJ15, ERG	ENSSSCG00000012065, ENSSSCG00000012066, ENSSSCG00000022318
14	132363705	133354663	TNB and PV5	0.66% and 0.66%	PSTK, IKZF5, ACADSB, HMX3, HMX2, BUB3, GPR26, CPXM2	ENSSSCG00000010721, ENSSSCG00000023565, ENSSSCG00000010723, ENSSSCG00000010724, ENSSSCG00000010725, ENSSSCG00000010726, ENSSSCG00000010727, ENSSSCG00000010728, ENSSSCG00000010718, ENSSSCG00000049267, ENSSSCG00000051569, ENSSSCG00000010719, ENSSSCG00000058782, ENSSSCG00000023865, ENSSSCG00000042079
16	63088029	64068884	TNB	0.62%	SLU7, FAM200C, C1QTNF2, CCNJL, FABP6, TTC1, ADRA1B	ENSSSCG00000017033, ENSSSCG00000038662, ENSSSCG00000035993, ENSSSCG00000017036, ENSSSCG00000017037, ENSSSCG00000040528, ENSSSCG00000017041, ENSSSCG00000017032, ENSSSCG00000017038
16	70515292	71507551	TNB and NBA	0.65% and 0.62%	NMUR2, GLRA1, G3BP1, ATOX1, SPARC, FAT2	ENSSSCG00000017076, ENSSSCG00000017078, ENSSSCG00000035676, ENSSSCG00000026414, ENSSSCG00000017082, ENSSSCG00000017084, ENSSSCG00000017077
17	26396683	27371093	TNB and NBA	1.15% and 0.63%	OVOL2, PET117, KAT14, ZNF133, DZANK1, POLR3F, RBBP9, SEC23B, SMIM26, DTD1, SCP2D1, SLC24A3	ENSSSCG00000036377, ENSSSCG00000052391, ENSSSCG00000007092, ENSSSCG00000007093, ENSSSCG00000007094, ENSSSCG00000007095, ENSSSCG00000029494, ENSSSCG00000007097, ENSSSCG00000025589, ENSSSCG00000007098, ENSSSCG00000007099, ENSSSCG00000007100
18	44120336	45101272	NBA	0.77%	JAZF1, TAX1BP1, HIBADH, CREB5	ENSSSCG00000016691, ENSSSCG00000016692, ENSSSCG00000016695, ENSSSCG00000016690
For the "Explained genetic variance (%)" column, windows identified for more than one trait have their percentages listed respectively to the order presented in the "Traits" column. Candidate genes with uncharacterized symbols are described only by their Ensembl ID in the "Ensembl_ID for genes located in the genomic windows" column.

## Sheet: Table S2
Supplementary Table S2. Biological processes enriched by genes associated with Total Number Born (TNB)
Biological_process	GO_term	P_value	Genes_ID	Ensembl_ID
embryonic organ morphogenesis	GO:0048562	7.09e-06	FGF9, HMX2, HMX3, MTHFD1L, NKX3-2, OVOL2, PAX5, SPARC	ENSSSCG00000004092, ENSSSCG00000009278, ENSSSCG00000010724, ENSSSCG00000010725, ENSSSCG00000017082,
ear morphogenesis	GO:0042471	6.52e-05	FGF9, HMX2, HMX3, NKX3-2, SPARC	ENSSSCG00000009278, ENSSSCG00000010724, ENSSSCG00000010725, ENSSSCG00000017082, ENSSSCG00000034181
embryonic organ development	GO:0048568	9.33e-05	FGF9, HMX2, HMX3, MTHFD1L, NKX3-2, OVOL2, PAX5, SPARC	ENSSSCG00000004092, ENSSSCG00000009278, ENSSSCG00000010724, ENSSSCG00000010725, ENSSSCG00000017082, EN
CUT catabolic process	GO:0071034	1.00e-04	EXOSC3, ZCCHC7	ENSSSCG00000005346, ENSSSCG00000005355
embryonic morphogenesis	GO:0048598	1.22e-04	FGF9, HMX2, HMX3, LATS2, MTHFD1L, NKX3-2, OVOL2, PAX5, SPARC	ENSSSCG00000004092, ENSSSCG00000009278, ENSSSCG00000010724, ENSSSCG00000010725, ENSSSCG00000017082,
ISG15-protein conjugation	GO:0032020	1.67e-04	UBE2E1, UBE2E2	ENSSSCG00000026488, ENSSSCG00000031392
TRAMP-dependent tRNA surveillance pathway	GO:0071038	2.50e-04	EXOSC3, ZCCHC7	ENSSSCG00000005346, ENSSSCG00000005355
nuclear polyadenylation-dependent rRNA catabolic process	GO:0071035	2.50e-04	EXOSC3, ZCCHC7	ENSSSCG00000005346, ENSSSCG00000005355
negative regulation of macromolecule biosynthetic process	GO:0010558	3.00e-04	ESR1, EXOSC3, FGF9, IKZF5, NKX3-2, NR1D2, OVOL2, PAX5, SAP18, SLC24A3, THRB, UBE2E1, UBE2E2, ZBTB2, ZBTB5, ZCCHC7, ZNF133	ENSS
sensory organ morphogenesis	GO:0090596	3.19e-04	DZANK1, FGF9, HMX2, HMX3, NKX3-2, SPARC	ENSSSCG00000007094, ENSSSCG00000009278, ENSSSCG00000010724, ENSSSCG00000010725, ENSSSCG00000017082, ENSSSCG000000341
tRNA surveillance	GO:0106354	3.49e-04	EXOSC3, ZCCHC7	ENSSSCG00000005346, ENSSSCG00000005355
inner ear morphogenesis	GO:0042472	4.07e-04	FGF9, HMX2, HMX3, SPARC	ENSSSCG00000009278, ENSSSCG00000010724, ENSSSCG00000010725, ENSSSCG00000017082
negative regulation of cellular process	GO:0048523	4.08e-04	BUB3, ENSSSCG00000006262, ESR1, EXOSC3, FGF9, GLRA1, IKZF5, LATS2, LYPLA1, NKIRAS1, NKX3-2, NR1D2, OVOL2, PAX5, RB1CC1, SAP18, SHB, SKA3, SLC24A3,
negative regulation of biosynthetic process	GO:0009890	4.19e-04	ESR1, EXOSC3, FGF9, IKZF5, NKX3-2, NR1D2, OVOL2, PAX5, SAP18, SLC24A3, THRB, UBE2E1, UBE2E2, ZBTB2, ZBTB5, ZCCHC7, ZNF133	ENSSSCG00000004090
tRNA decay	GO:0016078	4.64e-04	EXOSC3, ZCCHC7	ENSSSCG00000005346, ENSSSCG00000005355
negative regulation of macromolecule metabolic process	GO:0010605	4.92e-04	ESR1, EXOSC3, FGF9, IKZF5, NKX3-2, NR1D2, OVOL2, PAX5, SAP18, SLC24A3, SLIT2, THRB, UBE2E1, UBE2E2, ZBTB2, ZBTB5, ZCCHC7, ZNF133
negative regulation of DNA-templated transcription	GO:0045892	6.71e-04	ESR1, FGF9, IKZF5, NKX3-2, NR1D2, OVOL2, PAX5, SAP18, THRB, ZBTB2, ZBTB5, ZNF133	ENSSSCG00000004090, ENSSSCG00000007093, ENSSSCG00000
negative regulation of RNA biosynthetic process	GO:1902679	6.96e-04	ESR1, FGF9, IKZF5, NKX3-2, NR1D2, OVOL2, PAX5, SAP18, THRB, ZBTB2, ZBTB5, ZNF133	ENSSSCG00000004090, ENSSSCG00000007093, ENSSSCG00000009
negative regulation of transcription by RNA polymerase II	GO:0000122	7.17e-04	ESR1, FGF9, IKZF5, NKX3-2, NR1D2, OVOL2, PAX5, THRB, ZBTB2, ZBTB5	ENSSSCG00000004090, ENSSSCG00000009278, ENSSSCG00000023565,
ear development	GO:0043583	8.19e-04	FGF9, HMX2, HMX3, NKX3-2, SPARC	ENSSSCG00000009278, ENSSSCG00000010724, ENSSSCG00000010725, ENSSSCG00000017082, ENSSSCG00000034181
sno(s)RNA metabolic process	GO:0016074	9.04e-04	EXOSC3, ZCCHC7	ENSSSCG00000005346, ENSSSCG00000005355
animal organ morphogenesis	GO:0009887	9.04e-04	DZANK1, ESR1, FGF9, HMX2, HMX3, MTHFD1L, NKX3-2, OVOL2, PAX5, SPARC	ENSSSCG00000004092, ENSSSCG00000007094, ENSSSCG00000009278, ENSSSCG00000010724, ENSSSCG00
hormone-mediated signaling pathway	GO:0009755	1.05e-03	ESR1, LATS2, NR1D2, THRB	ENSSSCG00000025777, ENSSSCG00000027017, ENSSSCG00000036033, ENSSSCG00000036326
neuropeptide signaling pathway	GO:0007218	1.20e-03	GLRA1, NMUR2, NPBWR1, OPRK1	ENSSSCG00000006264, ENSSSCG00000017076, ENSSSCG00000017078, ENSSSCG00000059721
embryonic skeletal system development	GO:0048706	1.24e-03	FGF9, MTHFD1L, NKX3-2, PAX5	ENSSSCG00000004092, ENSSSCG00000009278, ENSSSCG00000034181, ENSSSCG00000036086
negative regulation of metabolic process	GO:0009892	1.35e-03	ESR1, EXOSC3, FGF9, IKZF5, NKX3-2, NR1D2, OVOL2, PAX5, SAP18, SLC24A3, SLIT2, THRB, UBE2E1, UBE2E2, ZBTB2, ZBTB5, ZCCHC7, ZNF133	ENSSSCG0000000
negative regulation of biological process	GO:0048519	1.38e-03	BUB3, ENSSSCG00000006262, ESR1, EXOSC3, FGF9, GLRA1, IKZF5, LATS2, LYPLA1, NKIRAS1, NKX3-2, NR1D2, OVOL2, PAX5, RB1CC1, SAP18, SHB, SKA3, SLC24A
negative regulation of RNA metabolic process	GO:0051253	1.42e-03	ESR1, FGF9, IKZF5, NKX3-2, NR1D2, OVOL2, PAX5, SAP18, THRB, ZBTB2, ZBTB5, ZNF133	ENSSSCG00000004090, ENSSSCG00000007093, ENSSSCG00000009278
stem cell proliferation	GO:0072089	1.78e-03	FGF9, HMX2, SHB	ENSSSCG00000005358, ENSSSCG00000009278, ENSSSCG00000010725
regulation of stem cell proliferation	GO:0072091	1.87e-03	FGF9, HMX2, OVOL2	ENSSSCG00000009278, ENSSSCG00000010725, ENSSSCG00000036377
tube development	GO:0035295	2.13e-03	ESR1, FGF9, MTHFD1L, NKIRAS1, NKX3-2, OVOL2, SHB, SLIT2, SPARC	ENSSSCG00000004092, ENSSSCG00000005358, ENSSSCG00000008749, ENSSSCG00000009278, ENSSSCG00000017082, ENSS
sensory organ development	GO:0007423	2.49e-03	DZANK1, FGF9, HMX2, HMX3, NKX3-2, PAX5, SPARC	ENSSSCG00000007094, ENSSSCG00000009278, ENSSSCG00000010724, ENSSSCG00000010725, ENSSSCG00000017082, ENSSSCG00000
negative regulation of nucleobase-containing compound metabolic process	GO:0045934	2.81e-03	ESR1, FGF9, IKZF5, NKX3-2, NR1D2, OVOL2, PAX5, SAP18, THRB, ZBTB2, ZBTB5, ZNF133	ENSSSCG00000004090, ENSSSCG0000
inner ear development	GO:0048839	3.82e-03	FGF9, HMX2, HMX3, SPARC	ENSSSCG00000009278, ENSSSCG00000010724, ENSSSCG00000010725, ENSSSCG00000017082
negative regulation of smooth muscle cell chemotaxis	GO:0071672	4.13e-03	SLIT2	ENSSSCG00000008749
mitochondrial NAD transmembrane transport	GO:1990549	4.13e-03	ENSSSCG00000032554	ENSSSCG00000032554
negative regulation of retinal ganglion cell axon guidance	GO:0090260	4.13e-03	SLIT2	ENSSSCG00000008749
negative regulation of axon guidance	GO:1902668	4.13e-03	SLIT2	ENSSSCG00000008749
nuclear polyadenylation-dependent CUT catabolic process	GO:0071039	4.13e-03	ZCCHC7	ENSSSCG00000005346
nuclear polyadenylation-dependent snRNA catabolic process	GO:0071037	4.13e-03	ZCCHC7	ENSSSCG00000005346
snRNA catabolic process	GO:0016076	4.13e-03	ZCCHC7	ENSSSCG00000005346
nuclear polyadenylation-dependent snoRNA catabolic process	GO:0071036	4.13e-03	ZCCHC7	ENSSSCG00000005346
induction of negative chemotaxis	GO:0050929	4.13e-03	SLIT2	ENSSSCG00000008749
positive regulation of negative chemotaxis	GO:0050924	4.13e-03	SLIT2	ENSSSCG00000008749
adenylate cyclase-inhibiting opioid receptor signaling pathway	GO:0031635	4.13e-03	OPRK1	ENSSSCG00000006264
positive regulation of nitric-oxide synthase activity	GO:0051000	4.13e-03	ESR1	ENSSSCG00000025777
positive regulation of oxidoreductase activity	GO:0051353	4.13e-03	ESR1	ENSSSCG00000025777
ribophagy	GO:0034517	4.13e-03	RB1CC1	ENSSSCG00000028902
corticospinal neuron axon guidance through spinal cord	GO:0021972	4.13e-03	SLIT2	ENSSSCG00000008749
corticospinal neuron axon guidance	GO:0021966	4.13e-03	SLIT2	ENSSSCG00000008749
embryonic digestive tract development	GO:0048566	4.75e-03	FGF9, OVOL2	ENSSSCG00000009278, ENSSSCG00000036377
potassium ion transmembrane transport	GO:0071805	5.09e-03	KCNIP4, KCNJ15, KCNJ6, SLC24A3	ENSSSCG00000007100, ENSSSCG00000012065, ENSSSCG00000012066, ENSSSCG00000023934
attachment of spindle microtubules to kinetochore	GO:0008608	5.13e-03	BUB3, SKA3	ENSSSCG00000010726, ENSSSCG00000028249
tube morphogenesis	GO:0035239	5.40e-03	ESR1, FGF9, MTHFD1L, OVOL2, SHB, SLIT2, SPARC	ENSSSCG00000004092, ENSSSCG00000005358, ENSSSCG00000008749, ENSSSCG00000009278, ENSSSCG00000017082, ENSSSCG00000025777,
regulation of transcription by RNA polymerase II	GO:0006357	5.64e-03	ERG, ESR1, FGF9, HMX2, HMX3, IKZF5, NKX3-2, NR1D2, OVOL2, PAX5, ST18, TCEA1, THRB, UBE2E1, ZBTB2, ZBTB5, ZNF133	ENSSSCG00000004090, ENS
embryo development	GO:0009790	5.68e-03	FGF9, HMX2, HMX3, LATS2, MTHFD1L, NKX3-2, OVOL2, PAX5, SPARC	ENSSSCG00000004092, ENSSSCG00000009278, ENSSSCG00000010724, ENSSSCG00000010725, ENSSSCG00000017082, ENSS
positive regulation of mitotic cell cycle	GO:0045931	5.98e-03	SHB, SKA3, UBE2E2	ENSSSCG00000005358, ENSSSCG00000028249, ENSSSCG00000031392
nuclear RNA surveillance	GO:0071027	6.36e-03	EXOSC3, ZCCHC7	ENSSSCG00000005346, ENSSSCG00000005355
phospholipase C-activating G protein-coupled receptor signaling pathway	GO:0007200	6.55e-03	ADRA1B, ESR1, NMUR2	ENSSSCG00000017041, ENSSSCG00000017076, ENSSSCG00000025777
potassium ion transport	GO:0006813	6.61e-03	KCNIP4, KCNJ15, KCNJ6, SLC24A3	ENSSSCG00000007100, ENSSSCG00000012065, ENSSSCG00000012066, ENSSSCG00000023934
maternal process involved in female pregnancy	GO:0060135	6.79e-03	ESR1, HMX3	ENSSSCG00000010724, ENSSSCG00000025777
tRNA metabolic process	GO:0006399	7.00e-03	DTD1, EXOSC3, TRMT10B, ZCCHC7	ENSSSCG00000005346, ENSSSCG00000005354, ENSSSCG00000005355, ENSSSCG00000007098
RNA surveillance	GO:0071025	7.71e-03	EXOSC3, ZCCHC7	ENSSSCG00000005346, ENSSSCG00000005355
embryonic cranial skeleton morphogenesis	GO:0048701	7.71e-03	MTHFD1L, PAX5	ENSSSCG00000004092, ENSSSCG00000036086
digestive tract development	GO:0048565	7.79e-03	FGF9, NKX3-2, OVOL2	ENSSSCG00000009278, ENSSSCG00000034181, ENSSSCG00000036377
sno(s)RNA catabolic process	GO:0016077	8.23e-03	ZCCHC7	ENSSSCG00000005346
regulation of nitric-oxide synthase activity	GO:0050999	8.23e-03	ESR1	ENSSSCG00000025777
negative regulation of transmission of nerve impulse	GO:0051970	8.23e-03	GLRA1	ENSSSCG00000017078
nuclear mRNA surveillance of mRNA 3'-end processing	GO:0071031	8.23e-03	ZCCHC7	ENSSSCG00000005346
positive regulation of ERK5 cascade	GO:0070378	8.23e-03	ALKAL1	ENSSSCG00000033922
light adaption	GO:0036367	8.23e-03	FRMPD1	ENSSSCG00000005352
mRNA 3'-splice site recognition	GO:0000389	8.23e-03	SLU7	ENSSSCG00000017033
10-formyltetrahydrofolate biosynthetic process	GO:0009257	8.23e-03	MTHFD1L	ENSSSCG00000004092
apoptotic process involved in luteolysis	GO:0061364	8.23e-03	SLIT2	ENSSSCG00000008749
luteolysis	GO:0001554	8.23e-03	SLIT2	ENSSSCG00000008749
negative regulation of lamellipodium assembly	GO:0010593	8.23e-03	SLIT2	ENSSSCG00000008749
chemorepulsion involved in postnatal olfactory bulb interneuron migration	GO:0021836	8.23e-03	SLIT2	ENSSSCG00000008749
postnatal olfactory bulb interneuron migration	GO:0021827	8.23e-03	SLIT2	ENSSSCG00000008749
cerebral cortex tangential migration using cell-cell interactions	GO:0021823	8.23e-03	SLIT2	ENSSSCG00000008749
substrate-dependent cerebral cortex tangential migration	GO:0021825	8.23e-03	SLIT2	ENSSSCG00000008749
prostate epithelial cord elongation	GO:0060523	8.23e-03	ESR1	ENSSSCG00000025777
mitotic cell cycle phase transition	GO:0044772	8.46e-03	CCNJL, KAT14, LATS2	ENSSSCG00000007092, ENSSSCG00000017036, ENSSSCG00000036326
transcription preinitiation complex assembly	GO:0070897	8.67e-03	ESR1, POLR1E	ENSSSCG00000005347, ENSSSCG00000025777
positive regulation of stem cell proliferation	GO:2000648	8.67e-03	FGF9, HMX2	ENSSSCG00000009278, ENSSSCG00000010725
ovulation cycle process	GO:0022602	9.17e-03	ESR1, SLIT2	ENSSSCG00000008749, ENSSSCG00000025777
digestive system development	GO:0055123	9.41e-03	FGF9, NKX3-2, OVOL2	ENSSSCG00000009278, ENSSSCG00000034181, ENSSSCG00000036377
inorganic ion transmembrane transport	GO:0098660	9.97e-03	ATP6V1H, GLRA1, KCNIP4, KCNJ15, KCNJ6, MICU2, NMUR2, SLC24A3	ENSSSCG00000006263, ENSSSCG00000007100, ENSSSCG00000012065, ENSSSCG00000012066, ENSSS
cell cycle phase transition	GO:0044770	1.12e-02	CCNJL, KAT14, LATS2	ENSSSCG00000007092, ENSSSCG00000017036, ENSSSCG00000036326
methylation	GO:0032259	1.18e-02	ARMT1, EEF1AKMT1, TRMT10B, ZBTB2	ENSSSCG00000004088, ENSSSCG00000004090, ENSSSCG00000005354, ENSSSCG00000059376
potassium ion import across plasma membrane	GO:1990573	1.19e-02	KCNJ15, KCNJ6	ENSSSCG00000012065, ENSSSCG00000012066
regulation of retinal ganglion cell axon guidance	GO:0090259	1.23e-02	SLIT2	ENSSSCG00000008749
regulation of negative chemotaxis	GO:0050923	1.23e-02	SLIT2	ENSSSCG00000008749
regulation of oxidoreductase activity	GO:0051341	1.23e-02	ESR1	ENSSSCG00000025777
regulation of ERK5 cascade	GO:0070376	1.23e-02	ALKAL1	ENSSSCG00000033922
inner cell mass cellular morphogenesis	GO:0001828	1.23e-02	LATS2	ENSSSCG00000036326
inner cell mass cell fate commitment	GO:0001827	1.23e-02	LATS2	ENSSSCG00000036326
positive regulation of activin receptor signaling pathway	GO:0032927	1.23e-02	FGF9	ENSSSCG00000009278
synaptic transmission glycinergic	GO:0060012	1.23e-02	GLRA1	ENSSSCG00000017078
thyroid hormone receptor signaling pathway	GO:0002154	1.23e-02	THRB	ENSSSCG00000036033
cellular response to heparin	GO:0071504	1.23e-02	SLIT2	ENSSSCG00000008749
negative regulation of mitotic spindle assembly checkpoint signaling	GO:0140499	1.23e-02	SKA3	ENSSSCG00000028249
negative regulation of spindle checkpoint	GO:0090233	1.23e-02	SKA3	ENSSSCG00000028249
negative regulation of cell cycle checkpoint	GO:1901977	1.23e-02	SKA3	ENSSSCG00000028249
Ral protein signal transduction	GO:0032484	1.23e-02	NKIRAS1	ENSSSCG00000024296
negative regulation of mitochondrial calcium ion concentration	GO:0051562	1.23e-02	MICU2	ENSSSCG00000024667
establishment of meiotic spindle orientation	GO:0051296	1.23e-02	SKA3	ENSSSCG00000028249
negative regulation of DNA-binding transcription factor activity	GO:0043433	1.23e-02	ESR1	ENSSSCG00000025777
negative regulation of Golgi to plasma membrane protein transport	GO:0042997	1.23e-02	LYPLA1	ENSSSCG00000006260
formate biosynthetic process	GO:0015943	1.23e-02	MTHFD1L	ENSSSCG00000004092
positive regulation of protein kinase A signaling	GO:0010739	1.23e-02	AKAP12	ENSSSCG00000031733
tRNA N1-guanine methylation	GO:0002939	1.23e-02	TRMT10B	ENSSSCG00000005354
prostate epithelial cord arborization involved in prostate glandular acinus morphogenesis	GO:0060527	1.23e-02	ESR1	ENSSSCG00000025777
prostate glandular acinus morphogenesis	GO:0060526	1.23e-02	ESR1	ENSSSCG00000025777
ovulation cycle	GO:0042698	1.30e-02	ESR1, SLIT2	ENSSSCG00000008749, ENSSSCG00000025777
protein monoubiquitination	GO:0006513	1.30e-02	UBE2E1, UBE2E2	ENSSSCG00000026488, ENSSSCG00000031392
regulation of cellular response to growth factor stimulus	GO:0090287	1.43e-02	FGF9, LATS2, OVOL2, SLIT2	ENSSSCG00000008749, ENSSSCG00000009278, ENSSSCG00000036326, ENSSSCG00000036377
negative regulation of gene expression	GO:0010629	1.50e-02	ESR1, EXOSC3, OVOL2, SAP18, SLC24A3, UBE2E1, UBE2E2, ZCCHC7	ENSSSCG00000005346, ENSSSCG00000005355, ENSSSCG00000007100, ENSSSCG00000025777, ENSSS
epithelial tube morphogenesis	GO:0060562	1.52e-02	ESR1, MTHFD1L, OVOL2, SLIT2	ENSSSCG00000004092, ENSSSCG00000008749, ENSSSCG00000025777, ENSSSCG00000036377
DNA-templated transcription elongation	GO:0006354	1.55e-02	POLR1E, TCEA1	ENSSSCG00000005347, ENSSSCG00000006261
positive regulation of macromolecule biosynthetic process	GO:0010557	1.62e-02	ERG, ESR1, EXOSC3, FGF9, HMX2, NR1D2, OVOL2, PAX5, POLR3F, RMND1, SLC24A3, ST18, TCEA1, THRB, UBE2E1	ENSSSCG00000004089, ENSSS
regulation of smooth muscle cell chemotaxis	GO:0071671	1.64e-02	SLIT2	ENSSSCG00000008749
NAD transmembrane transport	GO:0035352	1.64e-02	ENSSSCG00000032554	ENSSSCG00000032554
10-formyltetrahydrofolate metabolic process	GO:0009256	1.64e-02	MTHFD1L	ENSSSCG00000004092
negative regulation of lamellipodium organization	GO:1902744	1.64e-02	SLIT2	ENSSSCG00000008749
cerebral cortex tangential migration	GO:0021800	1.64e-02	SLIT2	ENSSSCG00000008749
prostate gland morphogenetic growth	GO:0060737	1.64e-02	ESR1	ENSSSCG00000025777
endocardium formation	GO:0060214	1.64e-02	OVOL2	ENSSSCG00000036377
transcription elongation by RNA polymerase I	GO:0006362	1.64e-02	POLR1E	ENSSSCG00000005347
regulation of protein kinase C signaling	GO:0090036	1.64e-02	AKAP12	ENSSSCG00000031733
negative regulation of neutrophil chemotaxis	GO:0090024	1.64e-02	SLIT2	ENSSSCG00000008749
negative regulation of granulocyte chemotaxis	GO:0071623	1.64e-02	SLIT2	ENSSSCG00000008749
negative regulation of neutrophil migration	GO:1902623	1.64e-02	SLIT2	ENSSSCG00000008749
nicotinamide riboside metabolic process	GO:0046495	1.64e-02	ENSSSCG00000032554	ENSSSCG00000032554
pyridine nucleoside metabolic process	GO:0070637	1.64e-02	ENSSSCG00000032554	ENSSSCG00000032554
regulation of branching involved in prostate gland morphogenesis	GO:0060687	1.64e-02	ESR1	ENSSSCG00000025777
monoatomic ion transport	GO:0006811	1.64e-02	ATOX1, ATP6V1H, GLRA1, KCNIP4, KCNJ15, KCNJ6, MICU2, NMUR2, SLC24A3	ENSSSCG00000006263, ENSSSCG00000007100, ENSSSCG00000012065, ENSSSCG00000012066, ENSSSCG0000
cellular response to hormone stimulus	GO:0032870	1.67e-02	ESR1, LATS2, NR1D2, SLIT2, THRB	ENSSSCG00000008749, ENSSSCG00000025777, ENSSSCG00000027017, ENSSSCG00000036033, ENSSSCG00000036326
monoatomic ion transmembrane transport	GO:0034220	1.67e-02	ATP6V1H, GLRA1, KCNIP4, KCNJ15, KCNJ6, MICU2, NMUR2, SLC24A3	ENSSSCG00000006263, ENSSSCG00000007100, ENSSSCG00000012065, ENSSSCG00000012066, ENSS
snRNA metabolic process	GO:0016073	1.75e-02	EXOSC3, ZCCHC7	ENSSSCG00000005346, ENSSSCG00000005355
regulation of mitotic sister chromatid segregation	GO:0033047	1.75e-02	BUB3, SKA3	ENSSSCG00000010726, ENSSSCG00000028249
adenylate cyclase-modulating G protein-coupled receptor signaling pathway	GO:0007188	1.85e-02	ADRA1B, AKAP12, GPR26, OPRK1	ENSSSCG00000006264, ENSSSCG00000010727, ENSSSCG00000017041, ENSSSCG00000031733
regulation of gene expression	GO:0010468	1.89e-02	ERG, ESR1, EXOSC3, FGF9, HMX2, HMX3, IKZF5, NKX3-2, NR1D2, OVOL2, PAX5, POLR3F, PSTK, RMND1, SAP18, SLC24A3, ST18, TCEA1, THRB, UBE2E1, UBE2E2, ZBTB2, ZBTB5
mitotic cell cycle process	GO:1903047	1.90e-02	BUB3, CCNJL, KAT14, LATS2, SKA3	ENSSSCG00000007092, ENSSSCG00000010726, ENSSSCG00000017036, ENSSSCG00000028249, ENSSSCG00000036326
regulation of mitotic sister chromatid separation	GO:0010965	1.95e-02	BUB3, SKA3	ENSSSCG00000010726, ENSSSCG00000028249
regulation of organ growth	GO:0046620	1.95e-02	FGF9, LATS2	ENSSSCG00000009278, ENSSSCG00000036326
epithelial cell proliferation	GO:0050673	1.99e-02	ESR1, FGF9, HMX2	ENSSSCG00000009278, ENSSSCG00000010725, ENSSSCG00000025777
NAD transport	GO:0043132	2.05e-02	ENSSSCG00000032554	ENSSSCG00000032554
olfactory bulb interneuron development	GO:0021891	2.05e-02	SLIT2	ENSSSCG00000008749
response to heparin	GO:0071503	2.05e-02	SLIT2	ENSSSCG00000008749
endocardium morphogenesis	GO:0003160	2.05e-02	OVOL2	ENSSSCG00000036377
embryonic neurocranium morphogenesis	GO:0048702	2.05e-02	MTHFD1L	ENSSSCG00000004092
poly(A)-dependent snoRNA 3'-end processing	GO:0071051	2.05e-02	EXOSC3	ENSSSCG00000005355
Roundabout signaling pathway	GO:0035385	2.05e-02	SLIT2	ENSSSCG00000008749
epithelial cell proliferation involved in mammary gland duct elongation	GO:0060750	2.05e-02	ESR1	ENSSSCG00000025777
chordate embryonic development	GO:0043009	2.21e-02	FGF9, LATS2, MTHFD1L, NKX3-2, OVOL2, PAX5	ENSSSCG00000004092, ENSSSCG00000009278, ENSSSCG00000034181, ENSSSCG00000036086, ENSSSCG00000036326, ENSSSCG0000
embryo development ending in birth or egg hatching	GO:0009792	2.32e-02	FGF9, LATS2, MTHFD1L, NKX3-2, OVOL2, PAX5	ENSSSCG00000004092, ENSSSCG00000009278, ENSSSCG00000034181, ENSSSCG00000036086, ENSSSCG0000
regulation of mitotic metaphase/anaphase transition	GO:0030071	2.32e-02	BUB3, SKA3	ENSSSCG00000010726, ENSSSCG00000028249
cranial skeletal system development	GO:1904888	2.32e-02	MTHFD1L, PAX5	ENSSSCG00000004092, ENSSSCG00000036086
regulation of reproductive process	GO:2000241	2.38e-02	ESR1, GLRA1, SHB	ENSSSCG00000005358, ENSSSCG00000017078, ENSSSCG00000025777
G1/S transition of mitotic cell cycle	GO:0000082	2.40e-02	CCNJL, LATS2	ENSSSCG00000017036, ENSSSCG00000036326
regulation of epithelial cell proliferation	GO:0050678	2.41e-02	FGF9, HMX2, OVOL2, SPARC	ENSSSCG00000009278, ENSSSCG00000010725, ENSSSCG00000017082, ENSSSCG00000036377
negative regulation of nervous system process	GO:0031645	2.45e-02	GLRA1	ENSSSCG00000017078
tangential migration from the subventricular zone to the olfactory bulb	GO:0022028	2.45e-02	SLIT2	ENSSSCG00000008749
positive regulation of mitotic sister chromatid segregation	GO:0062033	2.45e-02	SKA3	ENSSSCG00000028249
branch elongation involved in mammary gland duct branching	GO:0060751	2.45e-02	ESR1	ENSSSCG00000025777
NADP+ biosynthetic process	GO:0006741	2.45e-02	ENSSSCG00000032554	ENSSSCG00000032554
neural fold formation	GO:0001842	2.45e-02	OVOL2	ENSSSCG00000036377
spindle assembly involved in female meiosis	GO:0007056	2.45e-02	SKA3	ENSSSCG00000028249
Sertoli cell proliferation	GO:0060011	2.45e-02	FGF9	ENSSSCG00000009278
reduction of food intake in response to dietary excess	GO:0002023	2.45e-02	NMUR2	ENSSSCG00000017076
selenocysteine incorporation	GO:0001514	2.45e-02	PSTK	ENSSSCG00000010721
translational readthrough	GO:0006451	2.45e-02	PSTK	ENSSSCG00000010721
cellular response to ethanol	GO:0071361	2.45e-02	GLRA1	ENSSSCG00000017078
response to cortisol	GO:0051414	2.45e-02	SLIT2	ENSSSCG00000008749
negative regulation of chemokine-mediated signaling pathway	GO:0070100	2.45e-02	SLIT2	ENSSSCG00000008749
mammary gland branching involved in pregnancy	GO:0060745	2.45e-02	ESR1	ENSSSCG00000025777
regulation of metaphase/anaphase transition of cell cycle	GO:1902099	2.55e-02	BUB3, SKA3	ENSSSCG00000010726, ENSSSCG00000028249
cell cycle G1/S phase transition	GO:0044843	2.55e-02	CCNJL, LATS2	ENSSSCG00000017036, ENSSSCG00000036326
establishment of protein localization to membrane	GO:0090150	2.68e-02	FRMPD1, TRMT10B, ZDHHC20	ENSSSCG00000005352, ENSSSCG00000005354, ENSSSCG00000026744
positive regulation of mitotic cell cycle phase transition	GO:1901992	2.71e-02	SKA3, UBE2E2	ENSSSCG00000028249, ENSSSCG00000031392
protein localization to chromosome	GO:0034502	2.71e-02	BUB3, ESR1	ENSSSCG00000010726, ENSSSCG00000025777
positive regulation of biosynthetic process	GO:0009891	2.71e-02	ERG, ESR1, EXOSC3, FGF9, HMX2, NR1D2, OVOL2, PAX5, POLR3F, RMND1, SLC24A3, ST18, TCEA1, THRB, UBE2E1	ENSSSCG00000004089, ENSSSCG00000005355,
regulation of macromolecule biosynthetic process	GO:0010556	2.77e-02	ERG, ESR1, EXOSC3, FGF9, HMX2, HMX3, IKZF5, NKX3-2, NR1D2, OVOL2, PAX5, POLR3F, PSTK, RMND1, SAP18, SLC24A3, ST18, TCEA1, THRB, UBE2E1, U
anatomical structure morphogenesis	GO:0009653	2.78e-02	DZANK1, ESR1, FGF9, HMX2, HMX3, LATS2, MTHFD1L, NKX3-2, OVOL2, PAX5, SHB, SLIT2, SPARC	ENSSSCG00000004092, ENSSSCG00000005358, ENSSSCG00000007094, EN
regulation of chromosome separation	GO:1905818	2.79e-02	BUB3, SKA3	ENSSSCG00000010726, ENSSSCG00000028249
regulation of axon guidance	GO:1902667	2.85e-02	SLIT2	ENSSSCG00000008749
corticospinal tract morphogenesis	GO:0021957	2.85e-02	SLIT2	ENSSSCG00000008749
tetrahydrofolate biosynthetic process	GO:0046654	2.85e-02	MTHFD1L	ENSSSCG00000004092
establishment of meiotic spindle localization	GO:0051295	2.85e-02	SKA3	ENSSSCG00000028249
formate metabolic process	GO:0015942	2.85e-02	MTHFD1L	ENSSSCG00000004092
regulation of protein kinase A signaling	GO:0010738	2.85e-02	AKAP12	ENSSSCG00000031733
prostate glandular acinus development	GO:0060525	2.85e-02	ESR1	ENSSSCG00000025777
nucleolar large rRNA transcription by RNA polymerase I	GO:0042790	2.85e-02	POLR1E	ENSSSCG00000005347
lung-associated mesenchyme development	GO:0060484	2.85e-02	FGF9	ENSSSCG00000009278
virion attachment to host cell	GO:0019062	2.85e-02	ZDHHC20	ENSSSCG00000026744
adhesion of symbiont to host cell	GO:0044650	2.85e-02	ZDHHC20	ENSSSCG00000026744
inhibitory postsynaptic potential	GO:0060080	2.85e-02	GLRA1	ENSSSCG00000017078
righting reflex	GO:0060013	2.85e-02	GLRA1	ENSSSCG00000017078
DNA deamination	GO:0045006	2.85e-02	EXOSC3	ENSSSCG00000005355
positive regulation of mitochondrial calcium ion concentration	GO:0051561	2.85e-02	MICU2	ENSSSCG00000024667
semicircular canal morphogenesis	GO:0048752	2.85e-02	SPARC	ENSSSCG00000017082
exonucleolytic trimming to generate mature 3'-end of 5.8S rRNA from tricistronic rRNA transcript (SSU-rRNA, 5.8S rRNA, LSU-rRNA)	GO:0000467	2.85e-02	EXOSC3	ENSSSCG00000005355
protein localization to kinetochore	GO:0034501	2.85e-02	BUB3	ENSSSCG00000010726
protein localization to condensed chromosome	GO:1903083	2.85e-02	BUB3	ENSSSCG00000010726
U4 snRNA 3'-end processing	GO:0034475	2.85e-02	EXOSC3	ENSSSCG00000005355
NAD+ biosynthetic process via the salvage pathway	GO:0034355	2.85e-02	ENSSSCG00000032554	ENSSSCG00000032554
pyridine nucleotide salvage	GO:0019365	2.85e-02	ENSSSCG00000032554	ENSSSCG00000032554
metaphase chromosome alignment	GO:0051310	2.96e-02	BUB3, SKA3	ENSSSCG00000010726, ENSSSCG00000028249
energy homeostasis	GO:0097009	3.04e-02	NMUR2, NR1D2	ENSSSCG00000017076, ENSSSCG00000027017
establishment of protein localization to mitochondrion	GO:0072655	3.13e-02	ENSSSCG00000058091, TRMT10B	ENSSSCG00000005354, ENSSSCG00000058091
monocarboxylic acid metabolic process	GO:0032787	3.22e-02	ACADSB, GRHPR, LYPLA1, MTHFD1L, XPO4	ENSSSCG00000004092, ENSSSCG00000005349, ENSSSCG00000006260, ENSSSCG00000009276, ENSSSCG00000010723
meiotic chromosome segregation	GO:0045132	3.22e-02	ENSSSCG00000017032, SKA3	ENSSSCG00000017032, ENSSSCG00000028249
regulation of multicellular organismal process	GO:0051239	3.23e-02	ADRA1B, ESR1, EXOSC3, FGF9, GLRA1, KAT14, LATS2, NKX3-2, OPRK1, OVOL2, POLR3F, SHB, SLIT2, SPARC, ZBTB2	ENSSSCG00000004090, ENSSSCG000000
G protein-coupled opioid receptor signaling pathway	GO:0038003	3.25e-02	OPRK1	ENSSSCG00000006264
regulation of transmission of nerve impulse	GO:0051969	3.25e-02	GLRA1	ENSSSCG00000017078
nuclear mRNA surveillance	GO:0071028	3.25e-02	ZCCHC7	ENSSSCG00000005346
branching involved in prostate gland morphogenesis	GO:0060442	3.25e-02	ESR1	ENSSSCG00000025777
inner cell mass cell differentiation	GO:0001826	3.25e-02	LATS2	ENSSSCG00000036326
regulation of Golgi to plasma membrane protein transport	GO:0042996	3.25e-02	LYPLA1	ENSSSCG00000006260
sno(s)RNA 3'-end processing	GO:0031126	3.25e-02	EXOSC3	ENSSSCG00000005355
meiotic spindle assembly	GO:0090306	3.25e-02	SKA3	ENSSSCG00000028249
adhesion of symbiont to host	GO:0044406	3.25e-02	ZDHHC20	ENSSSCG00000026744
embryonic viscerocranium morphogenesis	GO:0048703	3.25e-02	MTHFD1L	ENSSSCG00000004092
RNA polymerase I preinitiation complex assembly	GO:0001188	3.25e-02	POLR1E	ENSSSCG00000005347
regulation of saliva secretion	GO:0046877	3.25e-02	OPRK1	ENSSSCG00000006264
glyoxylate metabolic process	GO:0046487	3.25e-02	GRHPR	ENSSSCG00000005349
mitotic cell cycle	GO:0000278	3.28e-02	BUB3, CCNJL, KAT14, LATS2, SKA3	ENSSSCG00000007092, ENSSSCG00000010726, ENSSSCG00000017036, ENSSSCG00000028249, ENSSSCG00000036326
rhythmic process	GO:0048511	3.29e-02	ESR1, NR1D2, SLIT2	ENSSSCG00000008749, ENSSSCG00000025777, ENSSSCG00000027017
regulation of sister chromatid segregation	GO:0033045	3.30e-02	BUB3, SKA3	ENSSSCG00000010726, ENSSSCG00000028249
nervous system process	GO:0050877	3.31e-02	GLRA1, HMX3, OPRK1	ENSSSCG00000006264, ENSSSCG00000010724, ENSSSCG00000017078
sensory perception	GO:0007600	3.38e-02	GLRA1, OPRK1	ENSSSCG00000006264, ENSSSCG00000017078
primary neural tube formation	GO:0014020	3.39e-02	MTHFD1L, OVOL2	ENSSSCG00000004092, ENSSSCG00000036377
behavior	GO:0007610	3.39e-02	GLRA1, NMUR2, NR1D2, OPRK1, PAX5	ENSSSCG00000006264, ENSSSCG00000017076, ENSSSCG00000017078, ENSSSCG00000027017, ENSSSCG00000036086
regulation of DNA-templated transcription	GO:0006355	3.52e-02	ERG, ESR1, FGF9, HMX2, HMX3, IKZF5, NKX3-2, NR1D2, OVOL2, PAX5, SAP18, ST18, TCEA1, THRB, UBE2E1, ZBTB2, ZBTB5, ZNF133	ENSSSCG00000004090, ENS
regulation of RNA biosynthetic process	GO:2001141	3.55e-02	ERG, ESR1, FGF9, HMX2, HMX3, IKZF5, NKX3-2, NR1D2, OVOL2, PAX5, SAP18, ST18, TCEA1, THRB, UBE2E1, ZBTB2, ZBTB5, ZNF133	ENSSSCG00000004090, ENSSSC
nuclear receptor-mediated signaling pathway	GO:0141193	3.57e-02	ESR1, THRB	ENSSSCG00000025777, ENSSSCG00000036033
folic acid-containing compound biosynthetic process	GO:0009396	3.65e-02	MTHFD1L	ENSSSCG00000004092
olfactory bulb interneuron differentiation	GO:0021889	3.65e-02	SLIT2	ENSSSCG00000008749
prostate gland growth	GO:0060736	3.65e-02	ESR1	ENSSSCG00000025777
sno(s)RNA processing	GO:0043144	3.65e-02	EXOSC3	ENSSSCG00000005355
regulation of chemokine-mediated signaling pathway	GO:0070099	3.65e-02	SLIT2	ENSSSCG00000008749
semicircular canal development	GO:0060872	3.65e-02	SPARC	ENSSSCG00000017082
heart trabecula formation	GO:0060347	3.65e-02	OVOL2	ENSSSCG00000036377
regulation of respiratory gaseous exchange by nervous system process	GO:0002087	3.65e-02	GLRA1	ENSSSCG00000017078
antral ovarian follicle growth	GO:0001547	3.65e-02	ESR1	ENSSSCG00000025777
axon extension involved in axon guidance	GO:0048846	3.65e-02	SLIT2	ENSSSCG00000008749
neuron projection extension involved in neuron projection guidance	GO:1902284	3.65e-02	SLIT2	ENSSSCG00000008749
positive regulation of vascular endothelial growth factor receptor signaling pathway	GO:0030949	3.65e-02	FGF9	ENSSSCG00000009278
positive regulation of protein export from nucleus	GO:0046827	3.65e-02	XPO4	ENSSSCG00000009276
grooming behavior	GO:0007625	3.65e-02	NMUR2	ENSSSCG00000017076
cerebral cortex development	GO:0021987	3.75e-02	PAX5, SLIT2	ENSSSCG00000008749, ENSSSCG00000036086
positive regulation of transcription by RNA polymerase II	GO:0045944	3.78e-02	ERG, ESR1, NR1D2, OVOL2, PAX5, ST18, TCEA1, THRB, UBE2E1	ENSSSCG00000006261, ENSSSCG00000006266, ENSSSCG00000022318, ENSSSCG00
nuclear chromosome segregation	GO:0098813	3.80e-02	BUB3, ENSSSCG00000017032, SKA3	ENSSSCG00000010726, ENSSSCG00000017032, ENSSSCG00000028249
positive regulation of cell cycle phase transition	GO:1901989	3.85e-02	SKA3, UBE2E2	ENSSSCG00000028249, ENSSSCG00000031392
female pregnancy	GO:0007565	3.85e-02	ESR1, HMX3	ENSSSCG00000010724, ENSSSCG00000025777
negative regulation of canonical NF-kappaB signal transduction	GO:0043124	3.85e-02	ESR1, NKIRAS1	ENSSSCG00000024296, ENSSSCG00000025777
female gonad development	GO:0008585	4.03e-02	ESR1, SLIT2	ENSSSCG00000008749, ENSSSCG00000025777
neural tube formation	GO:0001841	4.03e-02	MTHFD1L, OVOL2	ENSSSCG00000004092, ENSSSCG00000036377
chromosome localization	GO:0050000	4.03e-02	BUB3, SKA3	ENSSSCG00000010726, ENSSSCG00000028249
negative regulation of smooth muscle cell migration	GO:0014912	4.05e-02	SLIT2	ENSSSCG00000008749
response to light intensity	GO:0009642	4.05e-02	FRMPD1	ENSSSCG00000005352
endocardium development	GO:0003157	4.05e-02	OVOL2	ENSSSCG00000036377
copper ion transport	GO:0006825	4.05e-02	ATOX1	ENSSSCG00000026414
vagina development	GO:0060068	4.05e-02	ESR1	ENSSSCG00000025777
positive regulation of acrosome reaction	GO:2000344	4.05e-02	GLRA1	ENSSSCG00000017078
negative regulation of oocyte maturation	GO:1900194	4.05e-02	SHB	ENSSSCG00000005358
glycophagy	GO:0061723	4.05e-02	RB1CC1	ENSSSCG00000028902
negative regulation of smooth muscle cell apoptotic process	GO:0034392	4.05e-02	ESR1	ENSSSCG00000025777
skeletal system morphogenesis	GO:0048705	4.07e-02	MTHFD1L, NKX3-2, PAX5	ENSSSCG00000004092, ENSSSCG00000034181, ENSSSCG00000036086
smoothened signaling pathway	GO:0007224	4.13e-02	ENSSSCG00000017032, FGF9	ENSSSCG00000009278, ENSSSCG00000017032
gonad development	GO:0008406	4.18e-02	ESR1, FGF9, SLIT2	ENSSSCG00000008749, ENSSSCG00000009278, ENSSSCG00000025777
regulation of biosynthetic process	GO:0009889	4.19e-02	ERG, ESR1, EXOSC3, FGF9, HMX2, HMX3, IKZF5, NKX3-2, NR1D2, OVOL2, PAX5, POLR3F, PSTK, RMND1, SAP18, SLC24A3, ST18, TCEA1, THRB, UBE2E1, UBE2E2, ZBTB2,
monoatomic cation transport	GO:0006812	4.19e-02	ATOX1, ATP6V1H, KCNIP4, KCNJ15, KCNJ6, MICU2, SLC24A3	ENSSSCG00000006263, ENSSSCG00000007100, ENSSSCG00000012065, ENSSSCG00000012066, ENSSSCG00000023934, EN
organ growth	GO:0035265	4.23e-02	ESR1, FGF9	ENSSSCG00000009278, ENSSSCG00000025777
development of primary female sexual characteristics	GO:0046545	4.32e-02	ESR1, SLIT2	ENSSSCG00000008749, ENSSSCG00000025777
embryonic skeletal system morphogenesis	GO:0048704	4.32e-02	MTHFD1L, PAX5	ENSSSCG00000004092, ENSSSCG00000036086
development of primary sexual characteristics	GO:0045137	4.41e-02	ESR1, FGF9, SLIT2	ENSSSCG00000008749, ENSSSCG00000009278, ENSSSCG00000025777
metal ion transport	GO:0030001	4.41e-02	ATOX1, KCNIP4, KCNJ15, KCNJ6, MICU2, SLC24A3	ENSSSCG00000007100, ENSSSCG00000012065, ENSSSCG00000012066, ENSSSCG00000023934, ENSSSCG00000024667, ENSSSCG00000026414
multi-organism reproductive process	GO:0044703	4.42e-02	ESR1, HMX3	ENSSSCG00000010724, ENSSSCG00000025777
inorganic cation import across plasma membrane	GO:0098659	4.42e-02	KCNJ15, KCNJ6	ENSSSCG00000012065, ENSSSCG00000012066
inorganic ion import across plasma membrane	GO:0099587	4.42e-02	KCNJ15, KCNJ6	ENSSSCG00000012065, ENSSSCG00000012066
rRNA 3'-end processing	GO:0031125	4.45e-02	EXOSC3	ENSSSCG00000005355
regulation of respiratory system process	GO:0044065	4.45e-02	GLRA1	ENSSSCG00000017078
lateral ventricle development	GO:0021670	4.45e-02	PAX5	ENSSSCG00000036086
regulation of timing of cell differentiation	GO:0048505	4.45e-02	FGF9	ENSSSCG00000009278
regulation of development heterochronic	GO:0040034	4.45e-02	FGF9	ENSSSCG00000009278
tetrahydrofolate interconversion	GO:0035999	4.45e-02	MTHFD1L	ENSSSCG00000004092
negative regulation of vascular permeability	GO:0043116	4.45e-02	SLIT2	ENSSSCG00000008749
intestinal epithelial cell development	GO:0060576	4.45e-02	NKX3-2	ENSSSCG00000034181
inorganic cation transmembrane transport	GO:0098662	4.47e-02	ATP6V1H, KCNIP4, KCNJ15, KCNJ6, MICU2, SLC24A3	ENSSSCG00000006263, ENSSSCG00000007100, ENSSSCG00000012065, ENSSSCG00000012066, ENSSSCG000000239
response to hormone	GO:0009725	4.51e-02	ESR1, LATS2, NR1D2, SLIT2, THRB	ENSSSCG00000008749, ENSSSCG00000025777, ENSSSCG00000027017, ENSSSCG00000036033, ENSSSCG00000036326
positive regulation of cytosolic calcium ion concentration	GO:0007204	4.52e-02	ADRA1B, ESR1	ENSSSCG00000017041, ENSSSCG00000025777
blood vessel morphogenesis	GO:0048514	4.61e-02	FGF9, OVOL2, SHB, SLIT2	ENSSSCG00000005358, ENSSSCG00000008749, ENSSSCG00000009278, ENSSSCG00000036377
adenylate cyclase-inhibiting G protein-coupled receptor signaling pathway	GO:0007193	4.62e-02	AKAP12, OPRK1	ENSSSCG00000006264, ENSSSCG00000031733
positive regulation of cellular process	GO:0048522	4.70e-02	ADRA1B, AKAP12, ALKAL1, ERG, ESR1, EXOSC3, FGF9, HMX2, LATS2, NR1D2, OVOL2, PAX5, POLR3F, RMND1, SAP18, SHB, SKA3, SLC24A3, SLIT2, SPARC, ST18, TC
regulation of macromolecule metabolic process	GO:0060255	4.80e-02	ERG, ESR1, EXOSC3, FGF9, HMX2, HMX3, IKZF5, NKX3-2, NR1D2, OVOL2, PAX5, POLR3F, PSTK, RMND1, SAP18, SLC24A3, SLIT2, ST18, TCEA1, THRB, UBE2E
intracellular receptor signaling pathway	GO:0030522	4.81e-02	ESR1, NR1D2, THRB	ENSSSCG00000025777, ENSSSCG00000027017, ENSSSCG00000036033
nuclear-transcribed mRNA catabolic process	GO:0000956	4.82e-02	EXOSC3, ZCCHC7	ENSSSCG00000005346, ENSSSCG00000005355
DNA modification	GO:0006304	4.84e-02	EXOSC3	ENSSSCG00000005355
transcription initiation at RNA polymerase I promoter	GO:0006361	4.84e-02	POLR1E	ENSSSCG00000005347
regulation of acrosome reaction	GO:0060046	4.84e-02	GLRA1	ENSSSCG00000017078
negative regulation of cell maturation	GO:1903430	4.84e-02	SHB	ENSSSCG00000005358
positive regulation of T-helper cell differentiation	GO:0045624	4.84e-02	SHB	ENSSSCG00000005358
calcium import into the mitochondrion	GO:0036444	4.84e-02	MICU2	ENSSSCG00000024667
estrogen receptor signaling pathway	GO:0030520	4.84e-02	ESR1	ENSSSCG00000025777
labyrinthine layer blood vessel development	GO:0060716	4.84e-02	OVOL2	ENSSSCG00000036377
negative regulation of cell communication	GO:0010648	4.85e-02	ENSSSCG00000006262, ESR1, FGF9, GLRA1, LATS2, NKIRAS1, OVOL2, SKA3, SLIT2	ENSSSCG00000006262, ENSSSCG00000008749, ENSSSCG00000009278, ENSSSCG0
regulation of transmembrane receptor protein serine/threonine kinase signaling pathway	GO:0090092	4.87e-02	FGF9, LATS2, OVOL2	ENSSSCG00000009278, ENSSSCG00000036326, ENSSSCG00000036377
regulation of mRNA splicing via spliceosome	GO:0048024	4.92e-02	HMX2, SAP18	ENSSSCG00000010725, ENSSSCG00000028865
meiotic cell cycle	GO:0051321	5.00e-02	BUB3, ENSSSCG00000017032, SKA3	ENSSSCG00000010726, ENSSSCG00000017032, ENSSSCG00000028249

## Sheet: Table S3
Supplementary Table S3. Biological processes enriched by genes associated with Number Born Alive (NBA)
Biological_process	GO_term	P_value	Genes_ID	Ensembl_ID
negative regulation of macromolecule biosynthetic process	GO:0010558	3.27e-05	ESR1, EXOSC3, JAZF1, NR1D2, OVOL2, PAX5, SLC24A3, THRB, UBE2E1, UBE2E2, ZBTB2, ZBTB5, ZCCHC7, ZNF133	ENSSSCG00000004090, ENSSSCG00000005346, ENSSSCG00000005355, ENSSSCG00000007093, ENSSSCG00000007100, ENSSSCG00000016691, ENSSSCG00000025777, ENSSSCG00000026488, ENSSSCG00000027017, ENSSSCG00000031392, ENSSSCG00000036033, ENSSSCG00000036086, ENSSSCG00000036340, ENSSSCG00000036377
negative regulation of macromolecule metabolic process	GO:0010605	3.41e-05	ESR1, EXOSC3, JAZF1, NR1D2, OVOL2, PAX5, SLC24A3, SLIT2, THRB, UBE2E1, UBE2E2, ZBTB2, ZBTB5, ZCCHC7, ZNF133	ENSSSCG00000004090, ENSSSCG00000005346, ENSSSCG00000005355, ENSSSCG00000007093, ENSSSCG00000007100, ENSSSCG00000008749, ENSSSCG00000016691, ENSSSCG00000025777, ENSSSCG00000026488, ENSSSCG00000027017, ENSSSCG00000031392, ENSSSCG00000036033, ENSSSCG00000036086, ENSSSCG00000036340, ENSSSCG00000036377
CUT catabolic process	GO:0071034	3.68e-05	EXOSC3, ZCCHC7	ENSSSCG00000005346, ENSSSCG00000005355
negative regulation of biosynthetic process	GO:0009890	4.48e-05	ESR1, EXOSC3, JAZF1, NR1D2, OVOL2, PAX5, SLC24A3, THRB, UBE2E1, UBE2E2, ZBTB2, ZBTB5, ZCCHC7, ZNF133	ENSSSCG00000004090, ENSSSCG00000005346, ENSSSCG00000005355, ENSSSCG00000007093, ENSSSCG00000007100, ENSSSCG00000016691, ENSSSCG00000025777, ENSSSCG00000026488, ENSSSCG00000027017, ENSSSCG00000031392, ENSSSCG00000036033, ENSSSCG00000036086, ENSSSCG00000036340, ENSSSCG00000036377
ISG15-protein conjugation	GO:0032020	6.12e-05	UBE2E1, UBE2E2	ENSSSCG00000026488, ENSSSCG00000031392
negative regulation of metabolic process	GO:0009892	7.99e-05	ESR1, EXOSC3, JAZF1, NR1D2, OVOL2, PAX5, SLC24A3, SLIT2, THRB, UBE2E1, UBE2E2, ZBTB2, ZBTB5, ZCCHC7, ZNF133	ENSSSCG00000004090, ENSSSCG00000005346, ENSSSCG00000005355, ENSSSCG00000007093, ENSSSCG00000007100, ENSSSCG00000008749, ENSSSCG00000016691, ENSSSCG00000025777, ENSSSCG00000026488, ENSSSCG00000027017, ENSSSCG00000031392, ENSSSCG00000036033, ENSSSCG00000036086, ENSSSCG00000036340, ENSSSCG00000036377
TRAMP-dependent tRNA surveillance pathway	GO:0071038	9.16e-05	EXOSC3, ZCCHC7	ENSSSCG00000005346, ENSSSCG00000005355
nuclear polyadenylation-dependent rRNA catabolic process	GO:0071035	9.16e-05	EXOSC3, ZCCHC7	ENSSSCG00000005346, ENSSSCG00000005355
tRNA surveillance	GO:0106354	1.28e-04	EXOSC3, ZCCHC7	ENSSSCG00000005346, ENSSSCG00000005355
tRNA decay	GO:0016078	1.70e-04	EXOSC3, ZCCHC7	ENSSSCG00000005346, ENSSSCG00000005355
sno(s)RNA metabolic process	GO:0016074	3.33e-04	EXOSC3, ZCCHC7	ENSSSCG00000005346, ENSSSCG00000005355
negative regulation of transcription by RNA polymerase II	GO:0000122	3.77e-04	ESR1, JAZF1, NR1D2, OVOL2, PAX5, THRB, ZBTB2, ZBTB5	ENSSSCG00000004090, ENSSSCG00000016691, ENSSSCG00000025777, ENSSSCG00000027017, ENSSSCG00000036033, ENSSSCG00000036086, ENSSSCG00000036340, ENSSSCG00000036377
negative regulation of cellular process	GO:0048523	4.86e-04	ESR1, EXOSC3, GLRA1, JAZF1, NKIRAS1, NR1D2, OVOL2, PAX5, SHB, SLC24A3, SLIT2, SPARC, TAX1BP1, THRB, UBE2E1, UBE2E2, ZBTB2, ZBTB5, ZCCHC7, ZNF133	ENSSSCG00000004090, ENSSSCG00000005346, ENSSSCG00000005355, ENSSSCG00000005358, ENSSSCG00000007093, ENSSSCG00000007100, ENSSSCG00000008749, ENSSSCG00000016691, ENSSSCG00000016692, ENSSSCG00000017078, ENSSSCG00000017082, ENSSSCG00000024296, ENSSSCG00000025777, ENSSSCG00000026488, ENSSSCG00000027017, ENSSSCG00000031392, ENSSSCG00000036033, ENSSSCG00000036086, ENSSSCG00000036340, ENSSSCG00000036377
negative regulation of DNA-templated transcription	GO:0045892	6.61e-04	ESR1, JAZF1, NR1D2, OVOL2, PAX5, THRB, ZBTB2, ZBTB5, ZNF133	ENSSSCG00000004090, ENSSSCG00000007093, ENSSSCG00000016691, ENSSSCG00000025777, ENSSSCG00000027017, ENSSSCG00000036033, ENSSSCG00000036086, ENSSSCG00000036340, ENSSSCG00000036377
negative regulation of RNA biosynthetic process	GO:1902679	6.81e-04	ESR1, JAZF1, NR1D2, OVOL2, PAX5, THRB, ZBTB2, ZBTB5, ZNF133	ENSSSCG00000004090, ENSSSCG00000007093, ENSSSCG00000016691, ENSSSCG00000025777, ENSSSCG00000027017, ENSSSCG00000036033, ENSSSCG00000036086, ENSSSCG00000036340, ENSSSCG00000036377
negative regulation of canonical NF-kappaB signal transduction	GO:0043124	8.82e-04	ESR1, NKIRAS1, TAX1BP1	ENSSSCG00000016692, ENSSSCG00000024296, ENSSSCG00000025777
tRNA metabolic process	GO:0006399	1.14e-03	DTD1, EXOSC3, TRMT10B, ZCCHC7	ENSSSCG00000005346, ENSSSCG00000005354, ENSSSCG00000005355, ENSSSCG00000007098
negative regulation of biological process	GO:0048519	1.17e-03	ESR1, EXOSC3, GLRA1, JAZF1, NKIRAS1, NR1D2, OVOL2, PAX5, SHB, SLC24A3, SLIT2, SPARC, TAX1BP1, THRB, UBE2E1, UBE2E2, ZBTB2, ZBTB5, ZCCHC7, ZNF133	ENSSSCG00000004090, ENSSSCG00000005346, ENSSSCG00000005355, ENSSSCG00000005358, ENSSSCG00000007093, ENSSSCG00000007100, ENSSSCG00000008749, ENSSSCG00000016691, ENSSSCG00000016692, ENSSSCG00000017078, ENSSSCG00000017082, ENSSSCG00000024296, ENSSSCG00000025777, ENSSSCG00000026488, ENSSSCG00000027017, ENSSSCG00000031392, ENSSSCG00000036033, ENSSSCG00000036086, ENSSSCG00000036340, ENSSSCG00000036377
negative regulation of RNA metabolic process	GO:0051253	1.23e-03	ESR1, JAZF1, NR1D2, OVOL2, PAX5, THRB, ZBTB2, ZBTB5, ZNF133	ENSSSCG00000004090, ENSSSCG00000007093, ENSSSCG00000016691, ENSSSCG00000025777, ENSSSCG00000027017, ENSSSCG00000036033, ENSSSCG00000036086, ENSSSCG00000036340, ENSSSCG00000036377
intracellular receptor signaling pathway	GO:0030522	1.50e-03	ESR1, NR1D2, TAX1BP1, THRB	ENSSSCG00000016692, ENSSSCG00000025777, ENSSSCG00000027017, ENSSSCG00000036033
protein K48-linked ubiquitination	GO:0070936	1.54e-03	TAX1BP1, UBE2E1, UBE2E2	ENSSSCG00000016692, ENSSSCG00000026488, ENSSSCG00000031392
tube development	GO:0035295	1.57e-03	ESR1, MTHFD1L, NKIRAS1, OVOL2, SHB, SLIT2, SPARC	ENSSSCG00000004092, ENSSSCG00000005358, ENSSSCG00000008749, ENSSSCG00000017082, ENSSSCG00000024296, ENSSSCG00000025777, ENSSSCG00000036377
tube morphogenesis	GO:0035239	1.75e-03	ESR1, MTHFD1L, OVOL2, SHB, SLIT2, SPARC	ENSSSCG00000004092, ENSSSCG00000005358, ENSSSCG00000008749, ENSSSCG00000017082, ENSSSCG00000025777, ENSSSCG00000036377
negative regulation of nucleobase-containing compound metabolic process	GO:0045934	2.16e-03	ESR1, JAZF1, NR1D2, OVOL2, PAX5, THRB, ZBTB2, ZBTB5, ZNF133	ENSSSCG00000004090, ENSSSCG00000007093, ENSSSCG00000016691, ENSSSCG00000025777, ENSSSCG00000027017, ENSSSCG00000036033, ENSSSCG00000036086, ENSSSCG00000036340, ENSSSCG00000036377
nuclear RNA surveillance	GO:0071027	2.39e-03	EXOSC3, ZCCHC7	ENSSSCG00000005346, ENSSSCG00000005355
negative regulation of smooth muscle cell chemotaxis	GO:0071672	2.50e-03	SLIT2	ENSSSCG00000008749
mitochondrial NAD transmembrane transport	GO:1990549	2.50e-03	ENSSSCG00000032554	ENSSSCG00000032554
negative regulation of retinal ganglion cell axon guidance	GO:0090260	2.50e-03	SLIT2	ENSSSCG00000008749
negative regulation of axon guidance	GO:1902668	2.50e-03	SLIT2	ENSSSCG00000008749
nuclear polyadenylation-dependent CUT catabolic process	GO:0071039	2.50e-03	ZCCHC7	ENSSSCG00000005346
nuclear polyadenylation-dependent snRNA catabolic process	GO:0071037	2.50e-03	ZCCHC7	ENSSSCG00000005346
snRNA catabolic process	GO:0016076	2.50e-03	ZCCHC7	ENSSSCG00000005346
nuclear polyadenylation-dependent snoRNA catabolic process	GO:0071036	2.50e-03	ZCCHC7	ENSSSCG00000005346
induction of negative chemotaxis	GO:0050929	2.50e-03	SLIT2	ENSSSCG00000008749
positive regulation of negative chemotaxis	GO:0050924	2.50e-03	SLIT2	ENSSSCG00000008749
positive regulation of nitric-oxide synthase activity	GO:0051000	2.50e-03	ESR1	ENSSSCG00000025777
positive regulation of oxidoreductase activity	GO:0051353	2.50e-03	ESR1	ENSSSCG00000025777
positive regulation of cellular response to heat	GO:1900036	2.50e-03	IER5	ENSSSCG00000015541
corticospinal neuron axon guidance through spinal cord	GO:0021972	2.50e-03	SLIT2	ENSSSCG00000008749
corticospinal neuron axon guidance	GO:0021966	2.50e-03	SLIT2	ENSSSCG00000008749
hormone-mediated signaling pathway	GO:0009755	2.52e-03	ESR1, NR1D2, THRB	ENSSSCG00000025777, ENSSSCG00000027017, ENSSSCG00000036033
epithelial tube morphogenesis	GO:0060562	2.63e-03	ESR1, MTHFD1L, OVOL2, SLIT2	ENSSSCG00000004092, ENSSSCG00000008749, ENSSSCG00000025777, ENSSSCG00000036377
RNA surveillance	GO:0071025	2.91e-03	EXOSC3, ZCCHC7	ENSSSCG00000005346, ENSSSCG00000005355
embryonic cranial skeleton morphogenesis	GO:0048701	2.91e-03	MTHFD1L, PAX5	ENSSSCG00000004092, ENSSSCG00000036086
embryonic organ morphogenesis	GO:0048562	3.11e-03	MTHFD1L, OVOL2, PAX5, SPARC	ENSSSCG00000004092, ENSSSCG00000017082, ENSSSCG00000036086, ENSSSCG00000036377
negative regulation of gene expression	GO:0010629	3.13e-03	ESR1, EXOSC3, OVOL2, SLC24A3, UBE2E1, UBE2E2, ZCCHC7	ENSSSCG00000005346, ENSSSCG00000005355, ENSSSCG00000007100, ENSSSCG00000025777, ENSSSCG00000026488, ENSSSCG00000031392, ENSSSCG00000036377
regulation of cytokine-mediated signaling pathway	GO:0001959	3.16e-03	NKIRAS1, SLIT2, TAX1BP1	ENSSSCG00000008749, ENSSSCG00000016692, ENSSSCG00000024296
transcription preinitiation complex assembly	GO:0070897	3.28e-03	ESR1, POLR1E	ENSSSCG00000005347, ENSSSCG00000025777
ovulation cycle process	GO:0022602	3.47e-03	ESR1, SLIT2	ENSSSCG00000008749, ENSSSCG00000025777
inorganic anion transmembrane transport	GO:0098661	3.80e-03	GLRA1, NMUR2, XPR1	ENSSSCG00000015537, ENSSSCG00000017076, ENSSSCG00000017078
regulation of response to cytokine stimulus	GO:0060759	3.97e-03	NKIRAS1, SLIT2, TAX1BP1	ENSSSCG00000008749, ENSSSCG00000016692, ENSSSCG00000024296
ovulation cycle	GO:0042698	4.96e-03	ESR1, SLIT2	ENSSSCG00000008749, ENSSSCG00000025777
protein monoubiquitination	GO:0006513	4.96e-03	UBE2E1, UBE2E2	ENSSSCG00000026488, ENSSSCG00000031392
sno(s)RNA catabolic process	GO:0016077	5.00e-03	ZCCHC7	ENSSSCG00000005346
regulation of nitric-oxide synthase activity	GO:0050999	5.00e-03	ESR1	ENSSSCG00000025777
negative regulation of transmission of nerve impulse	GO:0051970	5.00e-03	GLRA1	ENSSSCG00000017078
nuclear mRNA surveillance of mRNA 3'-end processing	GO:0071031	5.00e-03	ZCCHC7	ENSSSCG00000005346
light adaption	GO:0036367	5.00e-03	FRMPD1	ENSSSCG00000005352
protein localization to phagocytic vesicle	GO:1905161	5.00e-03	TAX1BP1	ENSSSCG00000016692
10-formyltetrahydrofolate biosynthetic process	GO:0009257	5.00e-03	MTHFD1L	ENSSSCG00000004092
cellular response to phosphate starvation	GO:0016036	5.00e-03	XPR1	ENSSSCG00000015537
apoptotic process involved in luteolysis	GO:0061364	5.00e-03	SLIT2	ENSSSCG00000008749
luteolysis	GO:0001554	5.00e-03	SLIT2	ENSSSCG00000008749
negative regulation of lamellipodium assembly	GO:0010593	5.00e-03	SLIT2	ENSSSCG00000008749
chemorepulsion involved in postnatal olfactory bulb interneuron migration	GO:0021836	5.00e-03	SLIT2	ENSSSCG00000008749
postnatal olfactory bulb interneuron migration	GO:0021827	5.00e-03	SLIT2	ENSSSCG00000008749
cerebral cortex tangential migration using cell-cell interactions	GO:0021823	5.00e-03	SLIT2	ENSSSCG00000008749
substrate-dependent cerebral cortex tangential migration	GO:0021825	5.00e-03	SLIT2	ENSSSCG00000008749
prostate epithelial cord elongation	GO:0060523	5.00e-03	ESR1	ENSSSCG00000025777
regulation of tumor necrosis factor-mediated signaling pathway	GO:0010803	5.20e-03	NKIRAS1, TAX1BP1	ENSSSCG00000016692, ENSSSCG00000024296
regulation of reproductive process	GO:2000241	6.19e-03	ESR1, GLRA1, SHB	ENSSSCG00000005358, ENSSSCG00000017078, ENSSSCG00000025777
inorganic anion transport	GO:0015698	6.43e-03	GLRA1, NMUR2, XPR1	ENSSSCG00000015537, ENSSSCG00000017076, ENSSSCG00000017078
snRNA metabolic process	GO:0016073	6.71e-03	EXOSC3, ZCCHC7	ENSSSCG00000005346, ENSSSCG00000005355
regulation of gene expression	GO:0010468	7.14e-03	CREB5, ESR1, EXOSC3, IER5, JAZF1, NR1D2, OVOL2, PAX5, POLR3F, RMND1, SLC24A3, THRB, UBE2E1, UBE2E2, ZBTB2, ZBTB5, ZCCHC7, ZNF133	ENSSSCG00000004089, ENSSSCG00000004090, ENSSSCG00000005346, ENSSSCG00000005355, ENSSSCG00000007093, ENSSSCG00000007095, ENSSSCG00000007100, ENSSSCG00000015541, ENSSSCG00000016690, ENSSSCG00000016691, ENSSSCG00000025777, ENSSSCG00000026488, ENSSSCG00000027017, ENSSSCG00000031392, ENSSSCG00000036033, ENSSSCG00000036086, ENSSSCG00000036340, ENSSSCG00000036377
regulation of retinal ganglion cell axon guidance	GO:0090259	7.49e-03	SLIT2	ENSSSCG00000008749
regulation of negative chemotaxis	GO:0050923	7.49e-03	SLIT2	ENSSSCG00000008749
regulation of oxidoreductase activity	GO:0051341	7.49e-03	ESR1	ENSSSCG00000025777
regulation of cellular response to heat	GO:1900034	7.49e-03	IER5	ENSSSCG00000015541
synaptic transmission glycinergic	GO:0060012	7.49e-03	GLRA1	ENSSSCG00000017078
L-valine catabolic process	GO:0006574	7.49e-03	HIBADH	ENSSSCG00000016695
thyroid hormone receptor signaling pathway	GO:0002154	7.49e-03	THRB	ENSSSCG00000036033
cellular response to heparin	GO:0071504	7.49e-03	SLIT2	ENSSSCG00000008749
Ral protein signal transduction	GO:0032484	7.49e-03	NKIRAS1	ENSSSCG00000024296
negative regulation of DNA-binding transcription factor activity	GO:0043433	7.49e-03	ESR1	ENSSSCG00000025777
formate biosynthetic process	GO:0015943	7.49e-03	MTHFD1L	ENSSSCG00000004092
positive regulation of protein kinase A signaling	GO:0010739	7.49e-03	AKAP12	ENSSSCG00000031733
tRNA N1-guanine methylation	GO:0002939	7.49e-03	TRMT10B	ENSSSCG00000005354
prostate epithelial cord arborization involved in prostate glandular acinus morphogenesis	GO:0060527	7.49e-03	ESR1	ENSSSCG00000025777
prostate glandular acinus morphogenesis	GO:0060526	7.49e-03	ESR1	ENSSSCG00000025777
negative regulation of cytokine-mediated signaling pathway	GO:0001960	7.81e-03	SLIT2, TAX1BP1	ENSSSCG00000008749, ENSSSCG00000016692
regulation of macromolecule biosynthetic process	GO:0010556	7.87e-03	CREB5, ESR1, EXOSC3, IER5, JAZF1, NR1D2, OVOL2, PAX5, POLR3F, RMND1, SLC24A3, THRB, UBE2E1, UBE2E2, ZBTB2, ZBTB5, ZCCHC7, ZNF133	ENSSSCG00000004089, ENSSSCG00000004090, ENSSSCG00000005346, ENSSSCG00000005355, ENSSSCG00000007093, ENSSSCG00000007095, ENSSSCG00000007100, ENSSSCG00000015541, ENSSSCG00000016690, ENSSSCG00000016691, ENSSSCG00000025777, ENSSSCG00000026488, ENSSSCG00000027017, ENSSSCG00000031392, ENSSSCG00000036033, ENSSSCG00000036086, ENSSSCG00000036340, ENSSSCG00000036377
negative regulation of response to cytokine stimulus	GO:0060761	8.39e-03	SLIT2, TAX1BP1	ENSSSCG00000008749, ENSSSCG00000016692
positive regulation of macromolecule biosynthetic process	GO:0010557	8.52e-03	ESR1, EXOSC3, IER5, NR1D2, OVOL2, PAX5, POLR3F, RMND1, SLC24A3, THRB, UBE2E1	ENSSSCG00000004089, ENSSSCG00000005355, ENSSSCG00000007095, ENSSSCG00000007100, ENSSSCG00000015541, ENSSSCG00000025777, ENSSSCG00000026488, ENSSSCG00000027017, ENSSSCG00000036033, ENSSSCG00000036086, ENSSSCG00000036377
rhythmic process	GO:0048511	8.75e-03	ESR1, NR1D2, SLIT2	ENSSSCG00000008749, ENSSSCG00000025777, ENSSSCG00000027017
cranial skeletal system development	GO:1904888	8.98e-03	MTHFD1L, PAX5	ENSSSCG00000004092, ENSSSCG00000036086
inorganic ion transmembrane transport	GO:0098660	9.13e-03	CACNA1E, GLRA1, KCNIP4, NMUR2, SLC24A3, XPR1	ENSSSCG00000007100, ENSSSCG00000015537, ENSSSCG00000015543, ENSSSCG00000017076, ENSSSCG00000017078, ENSSSCG00000023934
animal organ morphogenesis	GO:0009887	9.91e-03	DZANK1, ESR1, MTHFD1L, OVOL2, PAX5, SPARC	ENSSSCG00000004092, ENSSSCG00000007094, ENSSSCG00000017082, ENSSSCG00000025777, ENSSSCG00000036086, ENSSSCG00000036377
regulation of smooth muscle cell chemotaxis	GO:0071671	9.97e-03	SLIT2	ENSSSCG00000008749
NAD transmembrane transport	GO:0035352	9.97e-03	ENSSSCG00000032554	ENSSSCG00000032554
10-formyltetrahydrofolate metabolic process	GO:0009256	9.97e-03	MTHFD1L	ENSSSCG00000004092
negative regulation of lamellipodium organization	GO:1902744	9.97e-03	SLIT2	ENSSSCG00000008749
cerebral cortex tangential migration	GO:0021800	9.97e-03	SLIT2	ENSSSCG00000008749
prostate gland morphogenetic growth	GO:0060737	9.97e-03	ESR1	ENSSSCG00000025777
endocardium formation	GO:0060214	9.97e-03	OVOL2	ENSSSCG00000036377
transcription elongation by RNA polymerase I	GO:0006362	9.97e-03	POLR1E	ENSSSCG00000005347
regulation of protein kinase C signaling	GO:0090036	9.97e-03	AKAP12	ENSSSCG00000031733
negative regulation of neutrophil chemotaxis	GO:0090024	9.97e-03	SLIT2	ENSSSCG00000008749
negative regulation of granulocyte chemotaxis	GO:0071623	9.97e-03	SLIT2	ENSSSCG00000008749
negative regulation of neutrophil migration	GO:1902623	9.97e-03	SLIT2	ENSSSCG00000008749
nicotinamide riboside metabolic process	GO:0046495	9.97e-03	ENSSSCG00000032554	ENSSSCG00000032554
pyridine nucleoside metabolic process	GO:0070637	9.97e-03	ENSSSCG00000032554	ENSSSCG00000032554
regulation of branching involved in prostate gland morphogenesis	GO:0060687	9.97e-03	ESR1	ENSSSCG00000025777
regulation of macromolecule metabolic process	GO:0060255	1.08e-02	CREB5, ESR1, EXOSC3, IER5, JAZF1, NR1D2, OVOL2, PAX5, POLR3F, RMND1, SLC24A3, SLIT2, THRB, UBE2E1, UBE2E2, ZBTB2, ZBTB5, ZCCHC7, ZNF133	ENSSSCG00000004089, ENSSSCG00000004090, ENSSSCG00000005346, ENSSSCG00000005355, ENSSSCG00000007093, ENSSSCG00000007095, ENSSSCG00000007100, ENSSSCG00000008749, ENSSSCG00000015541, ENSSSCG00000016690, ENSSSCG00000016691, ENSSSCG00000025777, ENSSSCG00000026488, ENSSSCG00000027017, ENSSSCG00000031392, ENSSSCG00000036033, ENSSSCG00000036086, ENSSSCG00000036340, ENSSSCG00000036377
embryonic organ development	GO:0048568	1.10e-02	MTHFD1L, OVOL2, PAX5, SPARC	ENSSSCG00000004092, ENSSSCG00000017082, ENSSSCG00000036086, ENSSSCG00000036377
energy homeostasis	GO:0097009	1.19e-02	NMUR2, NR1D2	ENSSSCG00000017076, ENSSSCG00000027017
morphogenesis of an epithelium	GO:0002009	1.22e-02	ESR1, MTHFD1L, OVOL2, SLIT2	ENSSSCG00000004092, ENSSSCG00000008749, ENSSSCG00000025777, ENSSSCG00000036377
establishment of protein localization to mitochondrion	GO:0072655	1.22e-02	ENSSSCG00000058091, TRMT10B	ENSSSCG00000005354, ENSSSCG00000058091
NAD transport	GO:0043132	1.24e-02	ENSSSCG00000032554	ENSSSCG00000032554
olfactory bulb interneuron development	GO:0021891	1.24e-02	SLIT2	ENSSSCG00000008749
valine metabolic process	GO:0006573	1.24e-02	HIBADH	ENSSSCG00000016695
response to heparin	GO:0071503	1.24e-02	SLIT2	ENSSSCG00000008749
endocardium morphogenesis	GO:0003160	1.24e-02	OVOL2	ENSSSCG00000036377
negative regulation of interleukin-1-mediated signaling pathway	GO:2000660	1.24e-02	TAX1BP1	ENSSSCG00000016692
embryonic neurocranium morphogenesis	GO:0048702	1.24e-02	MTHFD1L	ENSSSCG00000004092
poly(A)-dependent snoRNA 3'-end processing	GO:0071051	1.24e-02	EXOSC3	ENSSSCG00000005355
Roundabout signaling pathway	GO:0035385	1.24e-02	SLIT2	ENSSSCG00000008749
epithelial cell proliferation involved in mammary gland duct elongation	GO:0060750	1.24e-02	ESR1	ENSSSCG00000025777
cellular response to hormone stimulus	GO:0032870	1.25e-02	ESR1, NR1D2, SLIT2, THRB	ENSSSCG00000008749, ENSSSCG00000025777, ENSSSCG00000027017, ENSSSCG00000036033
negative regulation of intracellular signal transduction	GO:1902532	1.25e-02	ESR1, NKIRAS1, OVOL2, SLIT2, TAX1BP1	ENSSSCG00000008749, ENSSSCG00000016692, ENSSSCG00000024296, ENSSSCG00000025777, ENSSSCG00000036377
positive regulation of transcription by RNA polymerase II	GO:0045944	1.29e-02	ESR1, IER5, NR1D2, OVOL2, PAX5, THRB, UBE2E1	ENSSSCG00000015541, ENSSSCG00000025777, ENSSSCG00000026488, ENSSSCG00000027017, ENSSSCG00000036033, ENSSSCG00000036086, ENSSSCG00000036377
primary neural tube formation	GO:0014020	1.33e-02	MTHFD1L, OVOL2	ENSSSCG00000004092, ENSSSCG00000036377
regulation of biosynthetic process	GO:0009889	1.39e-02	CREB5, ESR1, EXOSC3, IER5, JAZF1, NR1D2, OVOL2, PAX5, POLR3F, RMND1, SLC24A3, THRB, UBE2E1, UBE2E2, ZBTB2, ZBTB5, ZCCHC7, ZNF133	ENSSSCG00000004089, ENSSSCG00000004090, ENSSSCG00000005346, ENSSSCG00000005355, ENSSSCG00000007093, ENSSSCG00000007095, ENSSSCG00000007100, ENSSSCG00000015541, ENSSSCG00000016690, ENSSSCG00000016691, ENSSSCG00000025777, ENSSSCG00000026488, ENSSSCG00000027017, ENSSSCG00000031392, ENSSSCG00000036033, ENSSSCG00000036086, ENSSSCG00000036340, ENSSSCG00000036377
nuclear receptor-mediated signaling pathway	GO:0141193	1.40e-02	ESR1, THRB	ENSSSCG00000025777, ENSSSCG00000036033
cerebral cortex development	GO:0021987	1.48e-02	PAX5, SLIT2	ENSSSCG00000008749, ENSSSCG00000036086
negative regulation of nervous system process	GO:0031645	1.49e-02	GLRA1	ENSSSCG00000017078
tangential migration from the subventricular zone to the olfactory bulb	GO:0022028	1.49e-02	SLIT2	ENSSSCG00000008749
branch elongation involved in mammary gland duct branching	GO:0060751	1.49e-02	ESR1	ENSSSCG00000025777
NADP+ biosynthetic process	GO:0006741	1.49e-02	ENSSSCG00000032554	ENSSSCG00000032554
neural fold formation	GO:0001842	1.49e-02	OVOL2	ENSSSCG00000036377
reduction of food intake in response to dietary excess	GO:0002023	1.49e-02	NMUR2	ENSSSCG00000017076
cellular response to ethanol	GO:0071361	1.49e-02	GLRA1	ENSSSCG00000017078
response to cortisol	GO:0051414	1.49e-02	SLIT2	ENSSSCG00000008749
negative regulation of chemokine-mediated signaling pathway	GO:0070100	1.49e-02	SLIT2	ENSSSCG00000008749
mammary gland branching involved in pregnancy	GO:0060745	1.49e-02	ESR1	ENSSSCG00000025777
positive regulation of biosynthetic process	GO:0009891	1.59e-02	ESR1, EXOSC3, IER5, NR1D2, OVOL2, PAX5, POLR3F, RMND1, SLC24A3, THRB, UBE2E1	ENSSSCG00000004089, ENSSSCG00000005355, ENSSSCG00000007095, ENSSSCG00000007100, ENSSSCG00000015541, ENSSSCG00000025777, ENSSSCG00000026488, ENSSSCG00000027017, ENSSSCG00000036033, ENSSSCG00000036086, ENSSSCG00000036377
female gonad development	GO:0008585	1.60e-02	ESR1, SLIT2	ENSSSCG00000008749, ENSSSCG00000025777
neural tube formation	GO:0001841	1.60e-02	MTHFD1L, OVOL2	ENSSSCG00000004092, ENSSSCG00000036377
methylation	GO:0032259	1.63e-02	ARMT1, TRMT10B, ZBTB2	ENSSSCG00000004088, ENSSSCG00000004090, ENSSSCG00000005354
regulation of transcription by RNA polymerase II	GO:0006357	1.66e-02	ESR1, IER5, JAZF1, NR1D2, OVOL2, PAX5, THRB, UBE2E1, ZBTB2, ZBTB5, ZNF133	ENSSSCG00000004090, ENSSSCG00000007093, ENSSSCG00000015541, ENSSSCG00000016691, ENSSSCG00000025777, ENSSSCG00000026488, ENSSSCG00000027017, ENSSSCG00000036033, ENSSSCG00000036086, ENSSSCG00000036340, ENSSSCG00000036377
development of primary female sexual characteristics	GO:0046545	1.71e-02	ESR1, SLIT2	ENSSSCG00000008749, ENSSSCG00000025777
embryonic skeletal system morphogenesis	GO:0048704	1.71e-02	MTHFD1L, PAX5	ENSSSCG00000004092, ENSSSCG00000036086
regulation of axon guidance	GO:1902667	1.74e-02	SLIT2	ENSSSCG00000008749
corticospinal tract morphogenesis	GO:0021957	1.74e-02	SLIT2	ENSSSCG00000008749
tetrahydrofolate biosynthetic process	GO:0046654	1.74e-02	MTHFD1L	ENSSSCG00000004092
formate metabolic process	GO:0015942	1.74e-02	MTHFD1L	ENSSSCG00000004092
regulation of protein kinase A signaling	GO:0010738	1.74e-02	AKAP12	ENSSSCG00000031733
prostate glandular acinus development	GO:0060525	1.74e-02	ESR1	ENSSSCG00000025777
nucleolar large rRNA transcription by RNA polymerase I	GO:0042790	1.74e-02	POLR1E	ENSSSCG00000005347
regulation of interleukin-1-mediated signaling pathway	GO:2000659	1.74e-02	TAX1BP1	ENSSSCG00000016692
inhibitory postsynaptic potential	GO:0060080	1.74e-02	GLRA1	ENSSSCG00000017078
righting reflex	GO:0060013	1.74e-02	GLRA1	ENSSSCG00000017078
DNA deamination	GO:0045006	1.74e-02	EXOSC3	ENSSSCG00000005355
semicircular canal morphogenesis	GO:0048752	1.74e-02	SPARC	ENSSSCG00000017082
exonucleolytic trimming to generate mature 3'-end of 5.8S rRNA from tricistronic rRNA transcript (SSU-rRNA, 5.8S rRNA, LSU-rRNA)	GO:0000467	1.74e-02	EXOSC3	ENSSSCG00000005355
U4 snRNA 3'-end processing	GO:0034475	1.74e-02	EXOSC3	ENSSSCG00000005355
NAD+ biosynthetic process via the salvage pathway	GO:0034355	1.74e-02	ENSSSCG00000032554	ENSSSCG00000032554
pyridine nucleotide salvage	GO:0019365	1.74e-02	ENSSSCG00000032554	ENSSSCG00000032554
regulation of canonical NF-kappaB signal transduction	GO:0043122	1.79e-02	ESR1, NKIRAS1, TAX1BP1	ENSSSCG00000016692, ENSSSCG00000024296, ENSSSCG00000025777
protein polyubiquitination	GO:0000209	1.88e-02	TAX1BP1, UBE2E1, UBE2E2	ENSSSCG00000016692, ENSSSCG00000026488, ENSSSCG00000031392
nuclear-transcribed mRNA catabolic process	GO:0000956	1.92e-02	EXOSC3, ZCCHC7	ENSSSCG00000005346, ENSSSCG00000005355
regulation of transmission of nerve impulse	GO:0051969	1.98e-02	GLRA1	ENSSSCG00000017078
nuclear mRNA surveillance	GO:0071028	1.98e-02	ZCCHC7	ENSSSCG00000005346
branching involved in prostate gland morphogenesis	GO:0060442	1.98e-02	ESR1	ENSSSCG00000025777
sno(s)RNA 3'-end processing	GO:0031126	1.98e-02	EXOSC3	ENSSSCG00000005355
embryonic viscerocranium morphogenesis	GO:0048703	1.98e-02	MTHFD1L	ENSSSCG00000004092
RNA polymerase I preinitiation complex assembly	GO:0001188	1.98e-02	POLR1E	ENSSSCG00000005347
glyoxylate metabolic process	GO:0046487	1.98e-02	GRHPR	ENSSSCG00000005349
positive regulation of mitotic cell cycle	GO:0045931	2.09e-02	SHB, UBE2E2	ENSSSCG00000005358, ENSSSCG00000031392
folic acid-containing compound biosynthetic process	GO:0009396	2.23e-02	MTHFD1L	ENSSSCG00000004092
female sex differentiation	GO:0046660	2.23e-02	ESR1, SLIT2	ENSSSCG00000008749, ENSSSCG00000025777
olfactory bulb interneuron differentiation	GO:0021889	2.23e-02	SLIT2	ENSSSCG00000008749
prostate gland growth	GO:0060736	2.23e-02	ESR1	ENSSSCG00000025777
sno(s)RNA processing	GO:0043144	2.23e-02	EXOSC3	ENSSSCG00000005355
regulation of chemokine-mediated signaling pathway	GO:0070099	2.23e-02	SLIT2	ENSSSCG00000008749
semicircular canal development	GO:0060872	2.23e-02	SPARC	ENSSSCG00000017082
negative regulation of toll-like receptor 4 signaling pathway	GO:0034144	2.23e-02	TAX1BP1	ENSSSCG00000016692
heart trabecula formation	GO:0060347	2.23e-02	OVOL2	ENSSSCG00000036377
regulation of respiratory gaseous exchange by nervous system process	GO:0002087	2.23e-02	GLRA1	ENSSSCG00000017078
antral ovarian follicle growth	GO:0001547	2.23e-02	ESR1	ENSSSCG00000025777
axon extension involved in axon guidance	GO:0048846	2.23e-02	SLIT2	ENSSSCG00000008749
neuron projection extension involved in neuron projection guidance	GO:1902284	2.23e-02	SLIT2	ENSSSCG00000008749
intracellular phosphate ion homeostasis	GO:0030643	2.23e-02	XPR1	ENSSSCG00000015537
grooming behavior	GO:0007625	2.23e-02	NMUR2	ENSSSCG00000017076
phospholipase C-activating G protein-coupled receptor signaling pathway	GO:0007200	2.23e-02	ESR1, NMUR2	ENSSSCG00000017076, ENSSSCG00000025777
behavior	GO:0007610	2.32e-02	GLRA1, NMUR2, NR1D2, PAX5	ENSSSCG00000017076, ENSSSCG00000017078, ENSSSCG00000027017, ENSSSCG00000036086
embryonic epithelial tube formation	GO:0001838	2.37e-02	MTHFD1L, OVOL2	ENSSSCG00000004092, ENSSSCG00000036377
response to alcohol	GO:0097305	2.41e-02	GLRA1, SLIT2	ENSSSCG00000008749, ENSSSCG00000017078
epithelial tube formation	GO:0072175	2.46e-02	MTHFD1L, OVOL2	ENSSSCG00000004092, ENSSSCG00000036377
negative regulation of smooth muscle cell migration	GO:0014912	2.47e-02	SLIT2	ENSSSCG00000008749
response to light intensity	GO:0009642	2.47e-02	FRMPD1	ENSSSCG00000005352
endocardium development	GO:0003157	2.47e-02	OVOL2	ENSSSCG00000036377
copper ion transport	GO:0006825	2.47e-02	ATOX1	ENSSSCG00000026414
vagina development	GO:0060068	2.47e-02	ESR1	ENSSSCG00000025777
positive regulation of acrosome reaction	GO:2000344	2.47e-02	GLRA1	ENSSSCG00000017078
negative regulation of oocyte maturation	GO:1900194	2.47e-02	SHB	ENSSSCG00000005358
phosphate ion transmembrane transport	GO:0035435	2.47e-02	XPR1	ENSSSCG00000015537
negative regulation of smooth muscle cell apoptotic process	GO:0034392	2.47e-02	ESR1	ENSSSCG00000025777
mRNA catabolic process	GO:0006402	2.55e-02	EXOSC3, ZCCHC7	ENSSSCG00000005346, ENSSSCG00000005355
tissue morphogenesis	GO:0048729	2.57e-02	ESR1, MTHFD1L, OVOL2, SLIT2	ENSSSCG00000004092, ENSSSCG00000008749, ENSSSCG00000025777, ENSSSCG00000036377
positive regulation of macromolecule metabolic process	GO:0010604	2.68e-02	ESR1, EXOSC3, IER5, NR1D2, OVOL2, PAX5, POLR3F, RMND1, SLC24A3, THRB, UBE2E1	ENSSSCG00000004089, ENSSSCG00000005355, ENSSSCG00000007095, ENSSSCG00000007100, ENSSSCG00000015541, ENSSSCG00000025777, ENSSSCG00000026488, ENSSSCG00000027017, ENSSSCG00000036033, ENSSSCG00000036086, ENSSSCG00000036377
rRNA 3'-end processing	GO:0031125	2.72e-02	EXOSC3	ENSSSCG00000005355
regulation of respiratory system process	GO:0044065	2.72e-02	GLRA1	ENSSSCG00000017078
lateral ventricle development	GO:0021670	2.72e-02	PAX5	ENSSSCG00000036086
tetrahydrofolate interconversion	GO:0035999	2.72e-02	MTHFD1L	ENSSSCG00000004092
negative regulation of vascular permeability	GO:0043116	2.72e-02	SLIT2	ENSSSCG00000008749
developmental growth involved in morphogenesis	GO:0060560	2.75e-02	ESR1, SLIT2	ENSSSCG00000008749, ENSSSCG00000025777
embryonic morphogenesis	GO:0048598	2.82e-02	MTHFD1L, OVOL2, PAX5, SPARC	ENSSSCG00000004092, ENSSSCG00000017082, ENSSSCG00000036086, ENSSSCG00000036377
pallium development	GO:0021543	2.95e-02	PAX5, SLIT2	ENSSSCG00000008749, ENSSSCG00000036086
chloride transmembrane transport	GO:1902476	2.95e-02	GLRA1, NMUR2	ENSSSCG00000017076, ENSSSCG00000017078
pyruvate family amino acid catabolic process	GO:0009080	2.96e-02	HIBADH	ENSSSCG00000016695
DNA modification	GO:0006304	2.96e-02	EXOSC3	ENSSSCG00000005355
transcription initiation at RNA polymerase I promoter	GO:0006361	2.96e-02	POLR1E	ENSSSCG00000005347
regulation of acrosome reaction	GO:0060046	2.96e-02	GLRA1	ENSSSCG00000017078
negative regulation of cell maturation	GO:1903430	2.96e-02	SHB	ENSSSCG00000005358
positive regulation of T-helper cell differentiation	GO:0045624	2.96e-02	SHB	ENSSSCG00000005358
estrogen receptor signaling pathway	GO:0030520	2.96e-02	ESR1	ENSSSCG00000025777
labyrinthine layer blood vessel development	GO:0060716	2.96e-02	OVOL2	ENSSSCG00000036377
response to hormone	GO:0009725	2.99e-02	ESR1, NR1D2, SLIT2, THRB	ENSSSCG00000008749, ENSSSCG00000025777, ENSSSCG00000027017, ENSSSCG00000036033
monoatomic ion transport	GO:0006811	3.07e-02	ATOX1, CACNA1E, GLRA1, KCNIP4, NMUR2, SLC24A3	ENSSSCG00000007100, ENSSSCG00000015543, ENSSSCG00000017076, ENSSSCG00000017078, ENSSSCG00000023934, ENSSSCG00000026414
tube formation	GO:0035148	3.10e-02	MTHFD1L, OVOL2	ENSSSCG00000004092, ENSSSCG00000036377
negative regulation of molecular function	GO:0044092	3.20e-02	ESR1	ENSSSCG00000025777
regulation of oocyte maturation	GO:1900193	3.20e-02	SHB	ENSSSCG00000005358
positive regulation of DNA-binding transcription factor activity	GO:0051091	3.20e-02	ESR1	ENSSSCG00000025777
positive regulation of mitochondrial translation	GO:0070131	3.20e-02	RMND1	ENSSSCG00000004089
neuropeptide signaling pathway	GO:0007218	3.21e-02	GLRA1, NMUR2	ENSSSCG00000017076, ENSSSCG00000017078
ameboidal-type cell migration	GO:0001667	3.21e-02	FAT2, OVOL2	ENSSSCG00000017084, ENSSSCG00000036377
regulation of endothelial cell migration	GO:0010594	3.21e-02	SLIT2, SPARC	ENSSSCG00000008749, ENSSSCG00000017082
regulation of metabolic process	GO:0019222	3.22e-02	CREB5, ESR1, EXOSC3, IER5, JAZF1, NR1D2, OVOL2, PAX5, POLR3F, RMND1, SLC24A3, SLIT2, THRB, UBE2E1, UBE2E2, ZBTB2, ZBTB5, ZCCHC7, ZNF133	ENSSSCG00000004089, ENSSSCG00000004090, ENSSSCG00000005346, ENSSSCG00000005355, ENSSSCG00000007093, ENSSSCG00000007095, ENSSSCG00000007100, ENSSSCG00000008749, ENSSSCG00000015541, ENSSSCG00000016690, ENSSSCG00000016691, ENSSSCG00000025777, ENSSSCG00000026488, ENSSSCG00000027017, ENSSSCG00000031392, ENSSSCG00000036033, ENSSSCG00000036086, ENSSSCG00000036340, ENSSSCG00000036377
embryonic skeletal system development	GO:0048706	3.26e-02	MTHFD1L, PAX5	ENSSSCG00000004092, ENSSSCG00000036086
morphogenesis of embryonic epithelium	GO:0016331	3.26e-02	MTHFD1L, OVOL2	ENSSSCG00000004092, ENSSSCG00000036377
regulation of immune system process	GO:0002682	3.28e-02	ESR1, EXOSC3, POLR3F, SHB, SLIT2, TAX1BP1, ZBTB2	ENSSSCG00000004090, ENSSSCG00000005355, ENSSSCG00000005358, ENSSSCG00000007095, ENSSSCG00000008749, ENSSSCG00000016692, ENSSSCG00000025777
regulation of G protein-coupled receptor signaling pathway	GO:0008277	3.31e-02	FRMPD1, SLIT2	ENSSSCG00000005352, ENSSSCG00000008749
chloride transport	GO:0006821	3.31e-02	GLRA1, NMUR2	ENSSSCG00000017076, ENSSSCG00000017078
branching morphogenesis of an epithelial tube	GO:0048754	3.37e-02	ESR1, SLIT2	ENSSSCG00000008749, ENSSSCG00000025777
response to steroid hormone	GO:0048545	3.37e-02	ESR1, SLIT2	ENSSSCG00000008749, ENSSSCG00000025777
rRNA transcription	GO:0009303	3.45e-02	POLR1E	ENSSSCG00000005347
morphogenesis of an epithelial fold	GO:0060571	3.45e-02	OVOL2	ENSSSCG00000036377
regulation of skeletal muscle cell differentiation	GO:2001014	3.45e-02	NR1D2	ENSSSCG00000027017
cellular response to estrogen stimulus	GO:0071391	3.45e-02	ESR1	ENSSSCG00000025777
aminoacyl-tRNA metabolism involved in translational fidelity	GO:0106074	3.45e-02	DTD1	ENSSSCG00000007098
neuromuscular process controlling posture	GO:0050884	3.45e-02	GLRA1	ENSSSCG00000017078
transmembrane transport	GO:0055085	3.53e-02	CACNA1E, ENSSSCG00000032554, GLRA1, KCNIP4, NMUR2, SLC24A3, XPR1	ENSSSCG00000007100, ENSSSCG00000015537, ENSSSCG00000015543, ENSSSCG00000017076, ENSSSCG00000017078, ENSSSCG00000023934, ENSSSCG00000032554
substrate-dependent cell migration	GO:0006929	3.69e-02	SLIT2	ENSSSCG00000008749
regulation of DNA-binding transcription factor activity	GO:0051090	3.69e-02	ESR1	ENSSSCG00000025777
negative regulation of leukocyte chemotaxis	GO:0002689	3.69e-02	SLIT2	ENSSSCG00000008749
mammary gland epithelial cell proliferation	GO:0033598	3.69e-02	ESR1	ENSSSCG00000025777
neural tube development	GO:0021915	3.69e-02	MTHFD1L, OVOL2	ENSSSCG00000004092, ENSSSCG00000036377
trabecula formation	GO:0060343	3.69e-02	OVOL2	ENSSSCG00000036377
female genitalia development	GO:0030540	3.69e-02	ESR1	ENSSSCG00000025777
positive regulation of keratinocyte differentiation	GO:0045618	3.69e-02	OVOL2	ENSSSCG00000036377
negative regulation of stem cell proliferation	GO:2000647	3.69e-02	OVOL2	ENSSSCG00000036377
COPII-coated vesicle cargo loading	GO:0090110	3.69e-02	SEC23B	ENSSSCG00000007097
embryonic digestive tract morphogenesis	GO:0048557	3.69e-02	OVOL2	ENSSSCG00000036377
protein-DNA complex assembly	GO:0065004	3.75e-02	ESR1, POLR1E	ENSSSCG00000005347, ENSSSCG00000025777
adult behavior	GO:0030534	3.75e-02	GLRA1, PAX5	ENSSSCG00000017078, ENSSSCG00000036086
regulation of DNA-templated transcription	GO:0006355	3.79e-02	CREB5, ESR1, IER5, JAZF1, NR1D2, OVOL2, PAX5, THRB, UBE2E1, ZBTB2, ZBTB5, ZNF133	ENSSSCG00000004090, ENSSSCG00000007093, ENSSSCG00000015541, ENSSSCG00000016690, ENSSSCG00000016691, ENSSSCG00000025777, ENSSSCG00000026488, ENSSSCG00000027017, ENSSSCG00000036033, ENSSSCG00000036086, ENSSSCG00000036340, ENSSSCG00000036377
regulation of RNA biosynthetic process	GO:2001141	3.82e-02	CREB5, ESR1, IER5, JAZF1, NR1D2, OVOL2, PAX5, THRB, UBE2E1, ZBTB2, ZBTB5, ZNF133	ENSSSCG00000004090, ENSSSCG00000007093, ENSSSCG00000015541, ENSSSCG00000016690, ENSSSCG00000016691, ENSSSCG00000025777, ENSSSCG00000026488, ENSSSCG00000027017, ENSSSCG00000036033, ENSSSCG00000036086, ENSSSCG00000036340, ENSSSCG00000036377
regulation of immune response	GO:0050776	3.92e-02	ESR1, EXOSC3, POLR3F, SHB, TAX1BP1	ENSSSCG00000005355, ENSSSCG00000005358, ENSSSCG00000007095, ENSSSCG00000016692, ENSSSCG00000025777
pteridine-containing compound biosynthetic process	GO:0042559	3.93e-02	MTHFD1L	ENSSSCG00000004092
branched-chain amino acid catabolic process	GO:0009083	3.93e-02	HIBADH	ENSSSCG00000016695
vesicle cargo loading	GO:0035459	3.93e-02	SEC23B	ENSSSCG00000007097
protein targeting to mitochondrion	GO:0006626	3.93e-02	ENSSSCG00000058091	ENSSSCG00000058091
retinal ganglion cell axon guidance	GO:0031290	3.93e-02	SLIT2	ENSSSCG00000008749
regulation of multicellular organismal process	GO:0051239	3.96e-02	ESR1, EXOSC3, GLRA1, KAT14, OVOL2, POLR3F, SHB, SLIT2, SPARC, ZBTB2	ENSSSCG00000004090, ENSSSCG00000005355, ENSSSCG00000005358, ENSSSCG00000007092, ENSSSCG00000007095, ENSSSCG00000008749, ENSSSCG00000017078, ENSSSCG00000017082, ENSSSCG00000025777, ENSSSCG00000036377
nervous system process	GO:0050877	4.06e-02	GLRA1	ENSSSCG00000017078
RNA metabolic process	GO:0016070	4.14e-02	DTD1, ESR1, EXOSC3, POLR1E, POLR3F, TRMT10B, ZCCHC7	ENSSSCG00000005346, ENSSSCG00000005347, ENSSSCG00000005354, ENSSSCG00000005355, ENSSSCG00000007095, ENSSSCG00000007098, ENSSSCG00000025777
monoatomic anion transmembrane transport	GO:0098656	4.15e-02	GLRA1, NMUR2	ENSSSCG00000017076, ENSSSCG00000017078
tetrahydrofolate metabolic process	GO:0046653	4.17e-02	MTHFD1L	ENSSSCG00000004092
dicarboxylic acid biosynthetic process	GO:0043650	4.17e-02	MTHFD1L	ENSSSCG00000004092
branch elongation of an epithelium	GO:0060602	4.17e-02	ESR1	ENSSSCG00000025777
branching involved in mammary gland duct morphogenesis	GO:0060444	4.17e-02	ESR1	ENSSSCG00000025777
purine nucleotide salvage	GO:0032261	4.17e-02	ENSSSCG00000032554	ENSSSCG00000032554
isotype switching	GO:0045190	4.17e-02	EXOSC3	ENSSSCG00000005355
somatic recombination of immunoglobulin genes involved in immune response	GO:0002204	4.17e-02	EXOSC3	ENSSSCG00000005355
somatic diversification of immunoglobulins involved in immune response	GO:0002208	4.17e-02	EXOSC3	ENSSSCG00000005355
hematopoietic stem cell proliferation	GO:0071425	4.17e-02	SHB	ENSSSCG00000005358
protein insertion into mitochondrial inner membrane	GO:0045039	4.17e-02	TRMT10B	ENSSSCG00000005354
regulation of presynaptic membrane potential	GO:0099505	4.17e-02	GLRA1	ENSSSCG00000017078
calcium ion import across plasma membrane	GO:0098703	4.17e-02	CACNA1E	ENSSSCG00000015543
positive regulation of immune response	GO:0050778	4.22e-02	EXOSC3, POLR3F, SHB, TAX1BP1	ENSSSCG00000005355, ENSSSCG00000005358, ENSSSCG00000007095, ENSSSCG00000016692
DNA-templated transcription initiation	GO:0006352	4.26e-02	ESR1, POLR1E	ENSSSCG00000005347, ENSSSCG00000025777
eating behavior	GO:0042755	4.41e-02	NMUR2	ENSSSCG00000017076
reflex	GO:0060004	4.41e-02	GLRA1	ENSSSCG00000017078
NAD+ biosynthetic process	GO:0009435	4.41e-02	ENSSSCG00000032554	ENSSSCG00000032554
phosphate ion homeostasis	GO:0055062	4.41e-02	XPR1	ENSSSCG00000015537
phosphate ion transport	GO:0006817	4.41e-02	XPR1	ENSSSCG00000015537
regulation of translational fidelity	GO:0006450	4.41e-02	DTD1	ENSSSCG00000007098
immunoglobulin production involved in immunoglobulin-mediated immune response	GO:0002381	4.41e-02	EXOSC3	ENSSSCG00000005355
calcium ion import into cytosol	GO:1902656	4.41e-02	CACNA1E	ENSSSCG00000015543
negative regulation of SMAD protein signal transduction	GO:0060392	4.41e-02	OVOL2	ENSSSCG00000036377
circadian behavior	GO:0048512	4.41e-02	NR1D2	ENSSSCG00000027017
response to pain	GO:0048265	4.41e-02	NMUR2	ENSSSCG00000017076
negative regulation of tumor necrosis factor-mediated signaling pathway	GO:0010804	4.41e-02	TAX1BP1	ENSSSCG00000016692
positive regulation of biological process	GO:0048518	4.59e-02	AKAP12, ESR1, EXOSC3, GLRA1, IER5, NR1D2, OVOL2, PAX5, POLR3F, RMND1, SHB, SLC24A3, SLIT2, SPARC, TAX1BP1, THRB, UBE2E1, UBE2E2	ENSSSCG00000004089, ENSSSCG00000005355, ENSSSCG00000005358, ENSSSCG00000007095, ENSSSCG00000007100, ENSSSCG00000008749, ENSSSCG00000015541, ENSSSCG00000016692, ENSSSCG00000017078, ENSSSCG00000017082, ENSSSCG00000025777, ENSSSCG00000026488, ENSSSCG00000027017, ENSSSCG00000031392, ENSSSCG00000031733, ENSSSCG00000036033, ENSSSCG00000036086, ENSSSCG00000036377
maturation of 5.8S rRNA from tricistronic rRNA transcript (SSU-rRNA, 5.8S rRNA, LSU-rRNA)	GO:0000466	4.65e-02	EXOSC3	ENSSSCG00000005355
regulation of respiratory gaseous exchange	GO:0043576	4.65e-02	GLRA1	ENSSSCG00000017078
protein insertion into mitochondrial membrane	GO:0051204	4.65e-02	TRMT10B	ENSSSCG00000005354
positive regulation of nitric oxide biosynthetic process	GO:0045429	4.65e-02	ESR1	ENSSSCG00000025777
positive regulation of nitric oxide metabolic process	GO:1904407	4.65e-02	ESR1	ENSSSCG00000025777
cell migration involved in sprouting angiogenesis	GO:0002042	4.65e-02	SLIT2	ENSSSCG00000008749
cellular response to zinc ion	GO:0071294	4.65e-02	GLRA1	ENSSSCG00000017078
retinoic acid receptor signaling pathway	GO:0048384	4.65e-02	THRB	ENSSSCG00000036033
mammary gland alveolus development	GO:0060749	4.65e-02	ESR1	ENSSSCG00000025777
mammary gland lobule development	GO:0061377	4.65e-02	ESR1	ENSSSCG00000025777
negative regulation of miRNA transcription	GO:1902894	4.65e-02	ESR1	ENSSSCG00000025777
monoatomic anion transport	GO:0006820	4.74e-02	GLRA1, NMUR2	ENSSSCG00000017076, ENSSSCG00000017078
monoatomic ion transmembrane transport	GO:0034220	4.78e-02	CACNA1E, GLRA1, KCNIP4, NMUR2, SLC24A3	ENSSSCG00000007100, ENSSSCG00000015543, ENSSSCG00000017076, ENSSSCG00000017078, ENSSSCG00000023934
morphogenesis of a branching epithelium	GO:0061138	4.80e-02	ESR1, SLIT2	ENSSSCG00000008749, ENSSSCG00000025777
regulation of pattern recognition receptor signaling pathway	GO:0062207	4.80e-02	ESR1, TAX1BP1	ENSSSCG00000016692, ENSSSCG00000025777
blood vessel morphogenesis	GO:0048514	4.82e-02	OVOL2, SHB, SLIT2	ENSSSCG00000005358, ENSSSCG00000008749, ENSSSCG00000036377
protein-DNA complex organization	GO:0071824	4.86e-02	ESR1, POLR1E	ENSSSCG00000005347, ENSSSCG00000025777
regulation of response to external stimulus	GO:0032101	4.87e-02	ESR1, NR1D2, POLR3F, SLIT2, TAX1BP1	ENSSSCG00000007095, ENSSSCG00000008749, ENSSSCG00000016692, ENSSSCG00000025777, ENSSSCG00000027017
folic acid-containing compound metabolic process	GO:0006760	4.89e-02	MTHFD1L	ENSSSCG00000004092
nicotinamide nucleotide biosynthetic process	GO:0019359	4.89e-02	ENSSSCG00000032554	ENSSSCG00000032554
pyridine nucleotide biosynthetic process	GO:0019363	4.89e-02	ENSSSCG00000032554	ENSSSCG00000032554
COPII-coated vesicle budding	GO:0090114	4.89e-02	SEC23B	ENSSSCG00000007097
rhythmic behavior	GO:0007622	4.89e-02	NR1D2	ENSSSCG00000027017
acrosome reaction	GO:0007340	4.89e-02	GLRA1	ENSSSCG00000017078
negative regulation of mononuclear cell migration	GO:0071676	4.89e-02	SLIT2	ENSSSCG00000008749

## Sheet: Table S4
Supplementary Table S4. Biological processes enriched by genes associated with Viable piglets at day 5 (PV5)
Biological_process	GO_term	P_value	Genes_ID	Ensembl_ID
ISG15-protein conjugation	GO:0032020	1.09e-04	UBE2E1, UBE2E2	ENSSSCG00000026488, ENSSSCG00000031392
selenocysteine incorporation	GO:0001514	1.63e-04	PSTK, SEPSECS	ENSSSCG00000010721, ENSSSCG00000025315
translational readthrough	GO:0006451	1.63e-04	PSTK, SEPSECS	ENSSSCG00000010721, ENSSSCG00000025315
negative regulation of vascular permeability	GO:0043116	5.92e-04	DDAH1, SLIT2	ENSSSCG00000008749, ENSSSCG00000040735
dicarboxylic acid biosynthetic process	GO:0043650	1.45e-03	BCL10, MTHFD1L	ENSSSCG00000004092, ENSSSCG00000025691
positive regulation of nitric oxide biosynthetic process	GO:0045429	1.81e-03	DDAH1, ESR1	ENSSSCG00000025777, ENSSSCG00000040735
positive regulation of nitric oxide metabolic process	GO:1904407	1.81e-03	DDAH1, ESR1	ENSSSCG00000025777, ENSSSCG00000040735
negative regulation of heart rate involved in baroreceptor response to increased systemic arterial blood pressure	GO:0001985	3.34e-03	ADRA1A	ENSSSCG00000009661
baroreceptor response to increased systemic arterial blood pressure	GO:0001983	3.34e-03	ADRA1A	ENSSSCG00000009661
negative regulation of smooth muscle cell chemotaxis	GO:0071672	3.34e-03	SLIT2	ENSSSCG00000008749
conversion of seryl-tRNAsec to selenocys-tRNAsec	GO:0001717	3.34e-03	SEPSECS	ENSSSCG00000025315
intussusceptive angiogenesis	GO:0002041	3.34e-03	CCN1	ENSSSCG00000006940
negative regulation of retinal ganglion cell axon guidance	GO:0090260	3.34e-03	SLIT2	ENSSSCG00000008749
negative regulation of axon guidance	GO:1902668	3.34e-03	SLIT2	ENSSSCG00000008749
induction of negative chemotaxis	GO:0050929	3.34e-03	SLIT2	ENSSSCG00000008749
positive regulation of negative chemotaxis	GO:0050924	3.34e-03	SLIT2	ENSSSCG00000008749
negative regulation of brain-derived neurotrophic factor receptor signaling pathway	GO:0031549	3.34e-03	FSTL4	ENSSSCG00000014293
regulation of brain-derived neurotrophic factor receptor signaling pathway	GO:0031548	3.34e-03	FSTL4	ENSSSCG00000014293
positive regulation of nitric-oxide synthase activity	GO:0051000	3.34e-03	ESR1	ENSSSCG00000025777
positive regulation of oxidoreductase activity	GO:0051353	3.34e-03	ESR1	ENSSSCG00000025777
neuron-glial cell signaling	GO:0150099	3.34e-03	ADRA1A	ENSSSCG00000009661
corticospinal neuron axon guidance through spinal cord	GO:0021972	3.34e-03	SLIT2	ENSSSCG00000008749
corticospinal neuron axon guidance	GO:0021966	3.34e-03	SLIT2	ENSSSCG00000008749
cell growth involved in cardiac muscle cell development	GO:0061049	3.34e-03	ADRA1A	ENSSSCG00000009661
physiological cardiac muscle hypertrophy	GO:0003301	3.34e-03	ADRA1A	ENSSSCG00000009661
physiological muscle hypertrophy	GO:0003298	3.34e-03	ADRA1A	ENSSSCG00000009661
apoptotic process involved in development	GO:1902742	3.39e-03	CCN1, SLIT2	ENSSSCG00000006940, ENSSSCG00000008749
regulation of nitric oxide biosynthetic process	GO:0045428	3.39e-03	DDAH1, ESR1	ENSSSCG00000025777, ENSSSCG00000040735
protein K48-linked ubiquitination	GO:0070936	3.51e-03	ANAPC4, UBE2E1, UBE2E2	ENSSSCG00000025902, ENSSSCG00000026488, ENSSSCG00000031392
negative regulation of plasma membrane bounded cell projection assembly	GO:0120033	3.65e-03	ODF2L, SLIT2	ENSSSCG00000006936, ENSSSCG00000008749
regulation of vascular permeability	GO:0043114	3.65e-03	DDAH1, SLIT2	ENSSSCG00000008749, ENSSSCG00000040735
regulation of nitric oxide metabolic process	GO:0080164	3.65e-03	DDAH1, ESR1	ENSSSCG00000025777, ENSSSCG00000040735
negative regulation of cell projection organization	GO:0031345	4.45e-03	FSTL4, ODF2L, SLIT2	ENSSSCG00000006936, ENSSSCG00000008749, ENSSSCG00000014293
maternal process involved in female pregnancy	GO:0060135	4.50e-03	ESR1, HMX3	ENSSSCG00000010724, ENSSSCG00000025777
response to estrogen	GO:0043627	4.80e-03	ESR1, SLC34A2	ENSSSCG00000008758, ENSSSCG00000025777
protein K11-linked ubiquitination	GO:0070979	5.42e-03	ANAPC4, UBE2E2	ENSSSCG00000025902, ENSSSCG00000031392
hormone-mediated signaling pathway	GO:0009755	5.66e-03	ESR1, NR1D2, THRB	ENSSSCG00000025777, ENSSSCG00000027017, ENSSSCG00000036033
ovulation cycle process	GO:0022602	6.08e-03	ESR1, SLIT2	ENSSSCG00000008749, ENSSSCG00000025777
regulation of canonical NF-kappaB signal transduction	GO:0043122	6.41e-03	BCL10, DHX15, ESR1, NKIRAS1	ENSSSCG00000008756, ENSSSCG00000024296, ENSSSCG00000025691, ENSSSCG00000025777
regulation of systemic arterial blood pressure by carotid sinus baroreceptor feedback	GO:0001978	6.66e-03	ADRA1A	ENSSSCG00000009661
charged-tRNA amino acid modification	GO:0019988	6.66e-03	SEPSECS	ENSSSCG00000025315
regulation of nitric-oxide synthase activity	GO:0050999	6.66e-03	ESR1	ENSSSCG00000025777
positive regulation of the force of heart contraction by epinephrine-norepinephrine	GO:0001997	6.66e-03	ADRA1A	ENSSSCG00000009661
positive regulation of the force of heart contraction by chemical signal	GO:0003099	6.66e-03	ADRA1A	ENSSSCG00000009661
positive regulation of heart rate by epinephrine-norepinephrine	GO:0001996	6.66e-03	ADRA1A	ENSSSCG00000009661
norepinephrine-epinephrine vasoconstriction involved in regulation of systemic arterial blood pressure	GO:0001994	6.66e-03	ADRA1A	ENSSSCG00000009661
10-formyltetrahydrofolate biosynthetic process	GO:0009257	6.66e-03	MTHFD1L	ENSSSCG00000004092
apoptotic process involved in luteolysis	GO:0061364	6.66e-03	SLIT2	ENSSSCG00000008749
luteolysis	GO:0001554	6.66e-03	SLIT2	ENSSSCG00000008749
negative regulation of lamellipodium assembly	GO:0010593	6.66e-03	SLIT2	ENSSSCG00000008749
pilomotor reflex	GO:0097195	6.66e-03	ADRA1A	ENSSSCG00000009661
chorio-allantoic fusion	GO:0060710	6.66e-03	CCN1	ENSSSCG00000006940
chemorepulsion involved in postnatal olfactory bulb interneuron migration	GO:0021836	6.66e-03	SLIT2	ENSSSCG00000008749
postnatal olfactory bulb interneuron migration	GO:0021827	6.66e-03	SLIT2	ENSSSCG00000008749
cerebral cortex tangential migration using cell-cell interactions	GO:0021823	6.66e-03	SLIT2	ENSSSCG00000008749
substrate-dependent cerebral cortex tangential migration	GO:0021825	6.66e-03	SLIT2	ENSSSCG00000008749
prostate epithelial cord elongation	GO:0060523	6.66e-03	ESR1	ENSSSCG00000025777
epithelial tube morphogenesis	GO:0060562	7.36e-03	BCL10, ESR1, MTHFD1L, SLIT2	ENSSSCG00000004092, ENSSSCG00000008749, ENSSSCG00000025691, ENSSSCG00000025777
tube morphogenesis	GO:0035239	7.39e-03	BCL10, CCN1, ESR1, MTHFD1L, SLIT2, TGFBR2	ENSSSCG00000004092, ENSSSCG00000006940, ENSSSCG00000008749, ENSSSCG00000011226, ENSSSCG00000025691, ENSSSCG00000025777
tube development	GO:0035295	7.95e-03	BCL10, CCN1, ESR1, MTHFD1L, NKIRAS1, SLIT2, TGFBR2	ENSSSCG00000004092, ENSSSCG00000006940, ENSSSCG00000008749, ENSSSCG00000011226, ENSSSCG00000024296, ENSSSCG00000025691, ENSSSCG00000025777
ovulation cycle	GO:0042698	8.67e-03	ESR1, SLIT2	ENSSSCG00000008749, ENSSSCG00000025777
protein monoubiquitination	GO:0006513	8.67e-03	UBE2E1, UBE2E2	ENSSSCG00000026488, ENSSSCG00000031392
regulation of systemic arterial blood pressure by baroreceptor feedback	GO:0003025	9.97e-03	ADRA1A	ENSSSCG00000009661
regulation of retinal ganglion cell axon guidance	GO:0090259	9.97e-03	SLIT2	ENSSSCG00000008749
regulation of negative chemotaxis	GO:0050923	9.97e-03	SLIT2	ENSSSCG00000008749
regulation of oxidoreductase activity	GO:0051341	9.97e-03	ESR1	ENSSSCG00000025777
positive regulation of blood pressure by epinephrine-norepinephrine	GO:0003321	9.97e-03	ADRA1A	ENSSSCG00000009661
thyroid hormone receptor signaling pathway	GO:0002154	9.97e-03	THRB	ENSSSCG00000036033
cellular response to heparin	GO:0071504	9.97e-03	SLIT2	ENSSSCG00000008749
Ral protein signal transduction	GO:0032484	9.97e-03	NKIRAS1	ENSSSCG00000024296
negative regulation of DNA-binding transcription factor activity	GO:0043433	9.97e-03	ESR1	ENSSSCG00000025777
formate biosynthetic process	GO:0015943	9.97e-03	MTHFD1L	ENSSSCG00000004092
positive regulation of protein kinase A signaling	GO:0010739	9.97e-03	AKAP12	ENSSSCG00000031733
negative regulation of dendritic spine development	GO:0061000	9.97e-03	FSTL4	ENSSSCG00000014293
prostate epithelial cord arborization involved in prostate glandular acinus morphogenesis	GO:0060527	9.97e-03	ESR1	ENSSSCG00000025777
prostate glandular acinus morphogenesis	GO:0060526	9.97e-03	ESR1	ENSSSCG00000025777
vascular process in circulatory system	GO:0003018	1.24e-02	ADRA1A, DDAH1, SLIT2	ENSSSCG00000008749, ENSSSCG00000009661, ENSSSCG00000040735
regulation of smooth muscle cell chemotaxis	GO:0071671	1.33e-02	SLIT2	ENSSSCG00000008749
regulation of the force of heart contraction by chemical signal	GO:0003057	1.33e-02	ADRA1A	ENSSSCG00000009661
10-formyltetrahydrofolate metabolic process	GO:0009256	1.33e-02	MTHFD1L	ENSSSCG00000004092
negative regulation of lamellipodium organization	GO:1902744	1.33e-02	SLIT2	ENSSSCG00000008749
cerebral cortex tangential migration	GO:0021800	1.33e-02	SLIT2	ENSSSCG00000008749
prostate gland morphogenetic growth	GO:0060737	1.33e-02	ESR1	ENSSSCG00000025777
positive regulation of ceramide biosynthetic process	GO:2000304	1.33e-02	CCN1	ENSSSCG00000006940
positive regulation of sphingolipid biosynthetic process	GO:0090154	1.33e-02	CCN1	ENSSSCG00000006940
regulation of protein kinase C signaling	GO:0090036	1.33e-02	AKAP12	ENSSSCG00000031733
negative regulation of neutrophil chemotaxis	GO:0090024	1.33e-02	SLIT2	ENSSSCG00000008749
negative regulation of granulocyte chemotaxis	GO:0071623	1.33e-02	SLIT2	ENSSSCG00000008749
negative regulation of neutrophil migration	GO:1902623	1.33e-02	SLIT2	ENSSSCG00000008749
snoRNA localization	GO:0048254	1.33e-02	ZNHIT6	ENSSSCG00000006939
mitochondrial protein catabolic process	GO:0035694	1.33e-02	BNIP3L	ENSSSCG00000009658
negative regulation of mature B cell apoptotic process	GO:0002906	1.33e-02	BCL10	ENSSSCG00000025691
regulation of mature B cell apoptotic process	GO:0002905	1.33e-02	BCL10	ENSSSCG00000025691
apoptotic process involved in heart morphogenesis	GO:0003278	1.33e-02	CCN1	ENSSSCG00000006940
regulation of branching involved in prostate gland morphogenesis	GO:0060687	1.33e-02	ESR1	ENSSSCG00000025777
chondroblast differentiation	GO:0060591	1.33e-02	CCN1	ENSSSCG00000006940
regulation of translation	GO:0006417	1.45e-02	PSTK, RMND1, SEPSECS, ZCCHC4	ENSSSCG00000004089, ENSSSCG00000010721, ENSSSCG00000025315, ENSSSCG00000028581
establishment of localization	GO:0051234	1.47e-02	BNIP3L, OSBPL10, SLC34A2, VDAC1	ENSSSCG00000008758, ENSSSCG00000009658, ENSSSCG00000011230, ENSSSCG00000014296
regulation of mitotic metaphase/anaphase transition	GO:0030071	1.56e-02	ANAPC4, BUB3	ENSSSCG00000010726, ENSSSCG00000025902
olfactory bulb interneuron development	GO:0021891	1.66e-02	SLIT2	ENSSSCG00000008749
response to heparin	GO:0071503	1.66e-02	SLIT2	ENSSSCG00000008749
embryonic neurocranium morphogenesis	GO:0048702	1.66e-02	MTHFD1L	ENSSSCG00000004092
sodium-dependent phosphate transport	GO:0044341	1.66e-02	SLC34A2	ENSSSCG00000008758
negative regulation of collateral sprouting	GO:0048671	1.66e-02	FSTL4	ENSSSCG00000014293
citrulline metabolic process	GO:0000052	1.66e-02	DDAH1	ENSSSCG00000040735
Roundabout signaling pathway	GO:0035385	1.66e-02	SLIT2	ENSSSCG00000008749
epithelial cell proliferation involved in mammary gland duct elongation	GO:0060750	1.66e-02	ESR1	ENSSSCG00000025777
regulation of metaphase/anaphase transition of cell cycle	GO:1902099	1.72e-02	ANAPC4, BUB3	ENSSSCG00000010726, ENSSSCG00000025902
protein localization to chromosome	GO:0034502	1.82e-02	BUB3, ESR1	ENSSSCG00000010726, ENSSSCG00000025777
rhythmic process	GO:0048511	1.90e-02	ESR1, NR1D2, SLIT2	ENSSSCG00000008749, ENSSSCG00000025777, ENSSSCG00000027017
embryonic morphogenesis	GO:0048598	1.90e-02	BCL10, CCN1, HMX2, HMX3, MTHFD1L	ENSSSCG00000004092, ENSSSCG00000006940, ENSSSCG00000010724, ENSSSCG00000010725, ENSSSCG00000025691
negative regulation of neuron projection development	GO:0010977	1.94e-02	FSTL4, SLIT2	ENSSSCG00000008749, ENSSSCG00000014293
negative regulation of heart rate	GO:0010459	1.98e-02	ADRA1A	ENSSSCG00000009661
tangential migration from the subventricular zone to the olfactory bulb	GO:0022028	1.98e-02	SLIT2	ENSSSCG00000008749
branch elongation involved in mammary gland duct branching	GO:0060751	1.98e-02	ESR1	ENSSSCG00000025777
response to cortisol	GO:0051414	1.98e-02	SLIT2	ENSSSCG00000008749
negative regulation of chemokine-mediated signaling pathway	GO:0070100	1.98e-02	SLIT2	ENSSSCG00000008749
mammary gland branching involved in pregnancy	GO:0060745	1.98e-02	ESR1	ENSSSCG00000025777
neural tube closure	GO:0001843	1.99e-02	BCL10, MTHFD1L	ENSSSCG00000004092, ENSSSCG00000025691
response to hormone	GO:0009725	2.04e-02	ESR1, NR1D2, SLC34A2, SLIT2, THRB	ENSSSCG00000008749, ENSSSCG00000008758, ENSSSCG00000025777, ENSSSCG00000027017, ENSSSCG00000036033
tube closure	GO:0060606	2.05e-02	BCL10, MTHFD1L	ENSSSCG00000004092, ENSSSCG00000025691
transport	GO:0006810	2.07e-02	BNIP3L, OSBPL10, SLC34A2, VDAC1	ENSSSCG00000008758, ENSSSCG00000009658, ENSSSCG00000011230, ENSSSCG00000014296
translational elongation	GO:0006414	2.11e-02	PSTK, SEPSECS	ENSSSCG00000010721, ENSSSCG00000025315
regulation of sister chromatid segregation	GO:0033045	2.23e-02	ANAPC4, BUB3	ENSSSCG00000010726, ENSSSCG00000025902
primary neural tube formation	GO:0014020	2.29e-02	BCL10, MTHFD1L	ENSSSCG00000004092, ENSSSCG00000025691
regulation of axon guidance	GO:1902667	2.31e-02	SLIT2	ENSSSCG00000008749
corticospinal tract morphogenesis	GO:0021957	2.31e-02	SLIT2	ENSSSCG00000008749
tetrahydrofolate biosynthetic process	GO:0046654	2.31e-02	MTHFD1L	ENSSSCG00000004092
formate metabolic process	GO:0015942	2.31e-02	MTHFD1L	ENSSSCG00000004092
regulation of protein kinase A signaling	GO:0010738	2.31e-02	AKAP12	ENSSSCG00000031733
prostate glandular acinus development	GO:0060525	2.31e-02	ESR1	ENSSSCG00000025777
cellular defense response	GO:0006968	2.31e-02	BCL10	ENSSSCG00000025691
negative regulation of cellular response to hypoxia	GO:1900038	2.31e-02	DDAH1	ENSSSCG00000040735
mitochondrial outer membrane permeabilization	GO:0097345	2.31e-02	BNIP3L	ENSSSCG00000009658
protein localization to kinetochore	GO:0034501	2.31e-02	BUB3	ENSSSCG00000010726
protein localization to condensed chromosome	GO:1903083	2.31e-02	BUB3	ENSSSCG00000010726
positive regulation of biosynthetic process	GO:0009891	2.34e-02	BCL10, CCN1, CCNT1, DDAH1, EBF2, ESR1, HMX2, NR1D2, POLR3B, RMND1, THRB, UBE2E1, ZCCHC4	ENSSSCG00000004089, ENSSSCG00000006940, ENSSSCG00000009655, ENSSSCG00000010725, ENSSSCG00000025691, ENSSSCG00000025777, ENSSSCG00000026488, ENSSSCG00000027017, ENSSSCG00000028581, ENSSSCG00000036033, ENSSSCG00000038181, ENSSSCG00000040735, ENSSSCG00000057209
nuclear receptor-mediated signaling pathway	GO:0141193	2.41e-02	ESR1, THRB	ENSSSCG00000025777, ENSSSCG00000036033
developmental cell growth	GO:0048588	2.54e-02	ADRA1A, SLIT2	ENSSSCG00000008749, ENSSSCG00000009661
female pregnancy	GO:0007565	2.60e-02	ESR1, HMX3	ENSSSCG00000010724, ENSSSCG00000025777
negative regulation of canonical NF-kappaB signal transduction	GO:0043124	2.60e-02	ESR1, NKIRAS1	ENSSSCG00000024296, ENSSSCG00000025777
nervous system process involved in regulation of systemic arterial blood pressure	GO:0001976	2.64e-02	ADRA1A	ENSSSCG00000009661
regulation of systemic arterial blood pressure by norepinephrine-epinephrine	GO:0001993	2.64e-02	ADRA1A	ENSSSCG00000009661
branching involved in prostate gland morphogenesis	GO:0060442	2.64e-02	ESR1	ENSSSCG00000025777
B cell apoptotic process	GO:0001783	2.64e-02	BCL10	ENSSSCG00000025691
L-arginine catabolic process	GO:0006527	2.64e-02	DDAH1	ENSSSCG00000040735
embryonic viscerocranium morphogenesis	GO:0048703	2.64e-02	MTHFD1L	ENSSSCG00000004092
cell growth	GO:0016049	2.67e-02	ADRA1A, SLIT2	ENSSSCG00000008749, ENSSSCG00000009661
regulation of systemic arterial blood pressure	GO:0003073	2.73e-02	ADRA1A, DDAH1	ENSSSCG00000009661, ENSSSCG00000040735
female gonad development	GO:0008585	2.73e-02	ESR1, SLIT2	ENSSSCG00000008749, ENSSSCG00000025777
neural tube formation	GO:0001841	2.73e-02	BCL10, MTHFD1L	ENSSSCG00000004092, ENSSSCG00000025691
intracellular receptor signaling pathway	GO:0030522	2.82e-02	ESR1, NR1D2, THRB	ENSSSCG00000025777, ENSSSCG00000027017, ENSSSCG00000036033
embryonic organ development	GO:0048568	2.85e-02	CCN1, HMX2, HMX3, MTHFD1L	ENSSSCG00000004092, ENSSSCG00000006940, ENSSSCG00000010724, ENSSSCG00000010725
organ growth	GO:0035265	2.87e-02	ADRA1A, ESR1	ENSSSCG00000009661, ENSSSCG00000025777
development of primary female sexual characteristics	GO:0046545	2.93e-02	ESR1, SLIT2	ENSSSCG00000008749, ENSSSCG00000025777
apoptotic process	GO:0006915	2.95e-02	BCL10, BNIP3L, CCN1, SLIT2, TGFBR2, VDAC1	ENSSSCG00000006940, ENSSSCG00000008749, ENSSSCG00000009658, ENSSSCG00000011226, ENSSSCG00000014296, ENSSSCG00000025691
folic acid-containing compound biosynthetic process	GO:0009396	2.96e-02	MTHFD1L	ENSSSCG00000004092
olfactory bulb interneuron differentiation	GO:0021889	2.96e-02	SLIT2	ENSSSCG00000008749
prostate gland growth	GO:0060736	2.96e-02	ESR1	ENSSSCG00000025777
regulation of ceramide biosynthetic process	GO:2000303	2.96e-02	CCN1	ENSSSCG00000006940
regulation of chemokine-mediated signaling pathway	GO:0070099	2.96e-02	SLIT2	ENSSSCG00000008749
regulation of cellular response to hypoxia	GO:1900037	2.96e-02	DDAH1	ENSSSCG00000040735
antral ovarian follicle growth	GO:0001547	2.96e-02	ESR1	ENSSSCG00000025777
axon extension involved in axon guidance	GO:0048846	2.96e-02	SLIT2	ENSSSCG00000008749
neuron projection extension involved in neuron projection guidance	GO:1902284	2.96e-02	SLIT2	ENSSSCG00000008749
box C/D snoRNP assembly	GO:0000492	2.96e-02	ZNHIT6	ENSSSCG00000006939
snRNA transcription by RNA polymerase III	GO:0042796	2.96e-02	POLR3B	ENSSSCG00000057209
intracellular phosphate ion homeostasis	GO:0030643	2.96e-02	SLC34A2	ENSSSCG00000008758
quinolinate biosynthetic process	GO:0019805	2.96e-02	BCL10	ENSSSCG00000025691
adult heart development	GO:0007512	2.96e-02	ADRA1A	ENSSSCG00000009661
dicarboxylic acid metabolic process	GO:0043648	3.00e-02	BCL10, MTHFD1L	ENSSSCG00000004092, ENSSSCG00000025691
multi-organism reproductive process	GO:0044703	3.00e-02	ESR1, HMX3	ENSSSCG00000010724, ENSSSCG00000025777
positive regulation of cytosolic calcium ion concentration	GO:0007204	3.07e-02	ADRA1A, ESR1	ENSSSCG00000009661, ENSSSCG00000025777
morphogenesis of an epithelium	GO:0002009	3.15e-02	BCL10, ESR1, MTHFD1L, SLIT2	ENSSSCG00000004092, ENSSSCG00000008749, ENSSSCG00000025691, ENSSSCG00000025777
inner ear morphogenesis	GO:0042472	3.21e-02	HMX2, HMX3	ENSSSCG00000010724, ENSSSCG00000010725
cellular response to hormone stimulus	GO:0032870	3.23e-02	ESR1, NR1D2, SLIT2, THRB	ENSSSCG00000008749, ENSSSCG00000025777, ENSSSCG00000027017, ENSSSCG00000036033
negative regulation of heart contraction	GO:0045822	3.29e-02	ADRA1A	ENSSSCG00000009661
negative regulation of smooth muscle cell migration	GO:0014912	3.29e-02	SLIT2	ENSSSCG00000008749
regulation of sphingolipid biosynthetic process	GO:0090153	3.29e-02	CCN1	ENSSSCG00000006940
quinolinate metabolic process	GO:0046874	3.29e-02	BCL10	ENSSSCG00000025691
vagina development	GO:0060068	3.29e-02	ESR1	ENSSSCG00000025777
antifungal innate immune response	GO:0061760	3.29e-02	BCL10	ENSSSCG00000025691
negative regulation of smooth muscle cell apoptotic process	GO:0034392	3.29e-02	ESR1	ENSSSCG00000025777
regulation of axonogenesis	GO:0050770	3.35e-02	FSTL4, SLIT2	ENSSSCG00000008749, ENSSSCG00000014293
methylation	GO:0032259	3.44e-02	ARMT1, ZBTB2, ZCCHC4	ENSSSCG00000004088, ENSSSCG00000004090, ENSSSCG00000028581
regulation of chromosome segregation	GO:0051983	3.49e-02	ANAPC4, BUB3	ENSSSCG00000010726, ENSSSCG00000025902
regulation of BMP signaling pathway	GO:0030510	3.49e-02	CCN1, FSTL4	ENSSSCG00000006940, ENSSSCG00000014293
reactive oxygen species metabolic process	GO:0072593	3.57e-02	CCN1, SOD3	ENSSSCG00000006940, ENSSSCG00000028814
negative regulation of blood circulation	GO:1903523	3.61e-02	ADRA1A	ENSSSCG00000009661
negative regulation of B cell apoptotic process	GO:0002903	3.61e-02	BCL10	ENSSSCG00000025691
positive regulation of mitochondrial membrane permeability involved in apoptotic process	GO:1902110	3.61e-02	BNIP3L	ENSSSCG00000009658
small nucleolar ribonucleoprotein complex assembly	GO:0000491	3.61e-02	ZNHIT6	ENSSSCG00000006939
tetrahydrofolate interconversion	GO:0035999	3.61e-02	MTHFD1L	ENSSSCG00000004092
positive regulation of cardiac muscle hypertrophy	GO:0010613	3.61e-02	ADRA1A	ENSSSCG00000009661
multi-multicellular organism process	GO:0044706	3.64e-02	ESR1, HMX3	ENSSSCG00000010724, ENSSSCG00000025777
regulation of mitotic cell cycle phase transition	GO:1901990	3.65e-02	ANAPC4, BUB3, UBE2E2	ENSSSCG00000010726, ENSSSCG00000025902, ENSSSCG00000031392
positive regulation of macromolecule biosynthetic process	GO:0010557	3.71e-02	BCL10, CCN1, CCNT1, EBF2, ESR1, HMX2, NR1D2, POLR3B, RMND1, THRB, UBE2E1, ZCCHC4	ENSSSCG00000004089, ENSSSCG00000006940, ENSSSCG00000009655, ENSSSCG00000010725, ENSSSCG00000025691, ENSSSCG00000025777, ENSSSCG00000026488, ENSSSCG00000027017, ENSSSCG00000028581, ENSSSCG00000036033, ENSSSCG00000038181, ENSSSCG00000057209
positive regulation of apoptotic process	GO:0043065	3.73e-02	BCL10, BNIP3L, CCN1, SLIT2	ENSSSCG00000006940, ENSSSCG00000008749, ENSSSCG00000009658, ENSSSCG00000025691
female sex differentiation	GO:0046660	3.79e-02	ESR1, SLIT2	ENSSSCG00000008749, ENSSSCG00000025777
phospholipase C-activating G protein-coupled receptor signaling pathway	GO:0007200	3.79e-02	ADRA1A, ESR1	ENSSSCG00000009661, ENSSSCG00000025777
programmed cell death	GO:0012501	3.80e-02	BCL10, BNIP3L, CCN1, SLIT2, TGFBR2, VDAC1	ENSSSCG00000006940, ENSSSCG00000008749, ENSSSCG00000009658, ENSSSCG00000011226, ENSSSCG00000014296, ENSSSCG00000025691
cell death	GO:0008219	3.80e-02	BCL10, BNIP3L, CCN1, SLIT2, TGFBR2, VDAC1	ENSSSCG00000006940, ENSSSCG00000008749, ENSSSCG00000009658, ENSSSCG00000011226, ENSSSCG00000014296, ENSSSCG00000025691
regulation of plasma membrane bounded cell projection organization	GO:0120035	3.92e-02	DPYSL2, FSTL4, ODF2L, SLIT2	ENSSSCG00000006936, ENSSSCG00000008749, ENSSSCG00000014293, ENSSSCG00000030130
regulation of mitochondrial membrane permeability involved in apoptotic process	GO:1902108	3.93e-02	BNIP3L	ENSSSCG00000009658
mitochondrial outer membrane permeabilization involved in programmed cell death	GO:1902686	3.93e-02	BNIP3L	ENSSSCG00000009658
positive regulation of muscle hypertrophy	GO:0014742	3.93e-02	ADRA1A	ENSSSCG00000009661
positive regulation of osteoblast proliferation	GO:0033690	3.93e-02	CCN1	ENSSSCG00000006940
calcium import into the mitochondrion	GO:0036444	3.93e-02	VDAC1	ENSSSCG00000014296
estrogen receptor signaling pathway	GO:0030520	3.93e-02	ESR1	ENSSSCG00000025777
labyrinthine layer blood vessel development	GO:0060716	3.93e-02	CCN1	ENSSSCG00000006940
protein polyubiquitination	GO:0000209	3.95e-02	ANAPC4, UBE2E1, UBE2E2	ENSSSCG00000025902, ENSSSCG00000026488, ENSSSCG00000031392
regulation of cellular response to growth factor stimulus	GO:0090287	3.99e-02	CCN1, FSTL4, SLIT2	ENSSSCG00000006940, ENSSSCG00000008749, ENSSSCG00000014293
embryonic epithelial tube formation	GO:0001838	4.02e-02	BCL10, MTHFD1L	ENSSSCG00000004092, ENSSSCG00000025691
defense response to virus	GO:0051607	4.08e-02	BNIP3L, DHX15, POLR3B	ENSSSCG00000008756, ENSSSCG00000009658, ENSSSCG00000057209
regulation of cell projection organization	GO:0031344	4.14e-02	DPYSL2, FSTL4, ODF2L, SLIT2	ENSSSCG00000006936, ENSSSCG00000008749, ENSSSCG00000014293, ENSSSCG00000030130
post-transcriptional regulation of gene expression	GO:0010608	4.14e-02	PSTK, RMND1, SEPSECS, ZCCHC4	ENSSSCG00000004089, ENSSSCG00000010721, ENSSSCG00000025315, ENSSSCG00000028581
epithelial tube formation	GO:0072175	4.17e-02	BCL10, MTHFD1L	ENSSSCG00000004092, ENSSSCG00000025691
positive regulation of programmed cell death	GO:0043068	4.21e-02	BCL10, BNIP3L, CCN1, SLIT2	ENSSSCG00000006940, ENSSSCG00000008749, ENSSSCG00000009658, ENSSSCG00000025691
labyrinthine layer morphogenesis	GO:0060713	4.25e-02	CCN1	ENSSSCG00000006940
negative regulation of molecular function	GO:0044092	4.25e-02	ESR1	ENSSSCG00000025777
regulation of membrane lipid metabolic process	GO:1905038	4.25e-02	CCN1	ENSSSCG00000006940
regulation of collateral sprouting	GO:0048670	4.25e-02	FSTL4	ENSSSCG00000014293
protein localization to chromosome centromeric region	GO:0071459	4.25e-02	BUB3	ENSSSCG00000010726
positive regulation of DNA-binding transcription factor activity	GO:0051091	4.25e-02	ESR1	ENSSSCG00000025777
positive regulation of mitochondrial translation	GO:0070131	4.25e-02	RMND1	ENSSSCG00000004089
negative regulation of cell growth	GO:0030308	4.41e-02	FSTL4, SLIT2	ENSSSCG00000008749, ENSSSCG00000014293
cardiac muscle hypertrophy	GO:0003300	4.57e-02	ADRA1A	ENSSSCG00000009661
regulation of B cell apoptotic process	GO:0002902	4.57e-02	BCL10	ENSSSCG00000025691
regulation of protein targeting to mitochondrion	GO:1903214	4.57e-02	BNIP3L	ENSSSCG00000009658
protein branched polyubiquitination	GO:0141198	4.57e-02	ANAPC4	ENSSSCG00000025902
regulation of skeletal muscle cell differentiation	GO:2001014	4.57e-02	NR1D2	ENSSSCG00000027017
cellular response to estrogen stimulus	GO:0071391	4.57e-02	ESR1	ENSSSCG00000025777
host-mediated activation of viral transcription	GO:0043923	4.57e-02	CCNT1	ENSSSCG00000038181
ear morphogenesis	GO:0042471	4.57e-02	HMX2, HMX3	ENSSSCG00000010724, ENSSSCG00000010725
nervous system process	GO:0050877	4.64e-02	ADRA1A, HMX3	ENSSSCG00000009661, ENSSSCG00000010724
developmental growth involved in morphogenesis	GO:0060560	4.65e-02	ESR1, SLIT2	ENSSSCG00000008749, ENSSSCG00000025777
embryonic organ morphogenesis	GO:0048562	4.68e-02	HMX2, HMX3, MTHFD1L	ENSSSCG00000004092, ENSSSCG00000010724, ENSSSCG00000010725
response to endogenous stimulus	GO:0009719	4.75e-02	ESR1, NR1D2, SLC34A2, SLIT2, TGFBR2, THRB	ENSSSCG00000008749, ENSSSCG00000008758, ENSSSCG00000011226, ENSSSCG00000025777, ENSSSCG00000027017, ENSSSCG00000036033
adenylate cyclase-modulating G protein-coupled receptor signaling pathway	GO:0007188	4.82e-02	ADRA1A, AKAP12, GPR26	ENSSSCG00000009661, ENSSSCG00000010727, ENSSSCG00000031733
striated muscle hypertrophy	GO:0014897	4.89e-02	ADRA1A	ENSSSCG00000009661
muscle hypertrophy	GO:0014896	4.89e-02	ADRA1A	ENSSSCG00000009661
regulation of the force of heart contraction	GO:0002026	4.89e-02	ADRA1A	ENSSSCG00000009661
embryonic placenta morphogenesis	GO:0060669	4.89e-02	CCN1	ENSSSCG00000006940
substrate-dependent cell migration	GO:0006929	4.89e-02	SLIT2	ENSSSCG00000008749
regulation of DNA-binding transcription factor activity	GO:0051090	4.89e-02	ESR1	ENSSSCG00000025777
negative regulation of leukocyte chemotaxis	GO:0002689	4.89e-02	SLIT2	ENSSSCG00000008749
apoptotic process involved in morphogenesis	GO:0060561	4.89e-02	CCN1	ENSSSCG00000006940
mammary gland epithelial cell proliferation	GO:0033598	4.89e-02	ESR1	ENSSSCG00000025777
snRNA transcription	GO:0009301	4.89e-02	POLR3B	ENSSSCG00000057209
female genitalia development	GO:0030540	4.89e-02	ESR1	ENSSSCG00000025777
atrial septum morphogenesis	GO:0060413	4.89e-02	CCN1	ENSSSCG00000006940
regulation of neuron projection development	GO:0010975	4.97e-02	DPYSL2, FSTL4, SLIT2	ENSSSCG00000008749, ENSSSCG00000014293, ENSSSCG00000030130
